# Supplementary material for: Diverse Effect of Two Cytokinins, Kinetin and Benzyladenine, on Plant Development, Biotic Stress Tolerance, and Gene Expression
Source: Life (Basel). 2021 Dec 15;11(12):1404. doi: 10.3390/life11121404 (PMC8706806; doi:10.3390/life11121404)
Supplement: Supplementary file 1 [file life-11-01404-s001.zip]

Archive with 4 entries (4 files):
- Table  S1.xls
- Table S2.pdf
- Table S3.xlsx
- Supplementary Figures.pdf
