# Supplementary material for: Diverse Effect of Two Cytokinins, Kinetin and Benzyladenine, on Plant Development, Biotic Stress Tolerance, and Gene Expression
Source: Life (Basel). 2021 Dec 15;11(12):1404. doi: 10.3390/life11121404 (PMC8706806; doi:10.3390/life11121404)
Supplement: Supplementary file 1 [file life-11-01404-s001.zip › Table S1.xls]

## Sheet: Legend
Supplementary Table S1. Genes significantly up- or down regulated after kinetin (Kin) or benzyladenine (BA) treatments.
Arabidopsis plants were treated with kinetin (Kin) or benzyladenine (BA) or with water (control). Three biological repeats were performed. For gene expression measurements [Agilent Arabidopsis (V4) Gene Expression Microarray] RNA were isolated from plant leaves. Those genes were selected as significant that have adj.P.Val<0.07 and the expression differences were at least two times higher or lower…

## Sheet: Kin
Genes up- or down regulated after kinetin (Kin) treatments
a Agilent Arabidopsis (V4) Gene Expression Microarray, 4x44K identifiers
b GenBank accession
c gene expression in log2 transformed form compared to water infiltrated control (average of three repeats)
Array IDa	Gene IDb	Fold-changec	Similarity, Function
A_84_P11715	NM_111300	2.87762	Arabidopsis thaliana Li-tolerant lipase 1 mRNA, complete cds [NM_111300]
A_84_P16678	NM_118674	2.70647	Arabidopsis thaliana gibberellin 20 oxidase 1 mRNA, complete cds [NM_118674]
A_84_P809619	NM_001085162	2.16582	Arabidopsis thaliana GDSL esterase/lipase mRNA, complete cds [NM_001085162]
A_84_P14899	NM_121131	2.04645	Arabidopsis thaliana CBL-interacting protein kinase 5 mRNA, complete cds [NM_121131]
A_84_P64534	NM_101128	2.0284	Arabidopsis thaliana glucose-methanol-choline (GMC) oxidoreductase-like protein mRNA, complete cds [NM_101128]
A_84_P167173	NM_118680	2.01719	Arabidopsis thaliana dehydration-responsive element-binding protein 1A mRNA, complete cds [NM_118680]
A_84_P13657	NM_113880	1.98125	At3g29590 (At5MAT) malonyl-CoA:anthocyanidin 5-O-glucoside-6'-O-malonyltransferase
A_84_P18522	NM_117050	1.95421	Arabidopsis thaliana transcription factor TT8 mRNA, complete cds [NM_117050]
A_84_P17455	NM_112096	1.95329	Arabidopsis thaliana DNA-damage-repair/toleration protein DRT100 mRNA, complete cds [NM_112096]
A_84_P21449	NM_119643	1.93736	Arabidopsis thaliana SAUR-like auxin-responsive protein mRNA, complete cds [NM_119643]
A_84_P850714	NM_116185	1.89055	Arabidopsis thaliana PATATIN-like protein 9 mRNA, complete cds [NM_116185]
A_84_P19022	NM_105048	1.87225	Arabidopsis thaliana cytochrome P450, family 86, subfamily A, polypeptide 7 mRNA, complete cds [NM_105048]
A_84_P15046	NM_125713	1.82871	Arabidopsis thaliana putative pectate lyase 22 mRNA, complete cds [NM_125713]
A_84_P21915	NM_101872	1.81571	Arabidopsis thaliana expansin-A11 mRNA, complete cds [NM_101872]
A_84_P788919	NM_129623	1.77255	Arabidopsis thaliana expansin A8 mRNA, complete cds [NM_129623]
A_84_P18628	NM_120093	1.75193	Arabidopsis thaliana putative cinnamyl alcohol dehydrogenase 9 mRNA, complete cds [NM_120093]
A_84_P14783	NM_118611	1.73379	Arabidopsis thaliana putative pectate lyase 18 mRNA, complete cds [NM_118611]
A_84_P23341	NM_119645	1.71704	Arabidopsis thaliana SAUR-like auxin-responsive protein mRNA, complete cds [NM_119645]
A_84_P21135	NM_111253	1.68815	Arabidopsis thaliana SAUR-like auxin-responsive protein mRNA, complete cds [NM_111253]
A_84_P808177	NM_125323	1.68265	Arabidopsis thaliana non-specific lipid-transfer protein 3 mRNA, complete cds [NM_125323]
A_84_P15425	NM_105443	1.66988	Arabidopsis thaliana putative pectate lyase 5 mRNA, complete cds [NM_105443]
A_84_P20781	NM_001197961	1.66193	Arabidopsis thaliana protein ECERIFERUM 1 mRNA, complete cds [NM_001197961]
A_84_P810008	TA28336_3702	1.66151
A_84_P21605	NM_124054	1.65452	Arabidopsis thaliana calcium-binding transcription factor NIG1 mRNA, complete cds [NM_124054]
A_84_P240415	NM_121193	1.63005	Arabidopsis thaliana uncharacterized protein mRNA, complete cds [NM_121193]
A_84_P809212	NM_122501	1.62819	Arabidopsis thaliana myrosinase 1 mRNA, complete cds [NM_122501]
A_84_P22911	NM_127054	1.62393	Arabidopsis thaliana gibberellin-regulated protein mRNA, complete cds [NM_127054]
A_84_P10694	NM_129320	1.62057	Arabidopsis thaliana expansin-A3 mRNA, complete cds [NM_129320]
A_84_P18313	NM_111893	1.61021	Arabidopsis thaliana cytochrome P450, family 77, subfamily A, polypeptide 6 mRNA, complete cds [NM_111893]
A_84_P13923	NM_120260	1.57965	Arabidopsis thaliana CBL-interacting serine/threonine-protein kinase 14 mRNA, complete cds [NM_120260]
A_84_P22610	NM_125615	1.57733	Arabidopsis thaliana embryo-specific protein ATS3-like protein mRNA, complete cds [NM_125615]
A_84_P126821	NM_201974	1.57612	Arabidopsis thaliana two-component response regulator-like APRR9 mRNA, complete cds [NM_201974]
A_84_P10530	NM_106228	1.57402	Arabidopsis thaliana tubulin beta-1 chain mRNA, complete cds [NM_106228]
A_84_P800742	NM_128150	1.5661	Arabidopsis thaliana putative Cys3His zinc finger protein ATCTH mRNA, complete cds [NM_128150]
A_84_P12100	NM_122499	1.53245	Arabidopsis thaliana myrosinase 2 mRNA, complete cds [NM_122499]
A_84_P854836	NM_001125208	1.50503	Arabidopsis thaliana conserved peptide upstream open reading frame 59 mRNA, complete cds [NM_001125208]
A_84_P808228	NM_112938	1.49778	Arabidopsis thaliana glycine-rich protein 5 mRNA, complete cds [NM_112938]
A_84_P23550	NM_125493	1.48978	Arabidopsis thaliana replication protein A 70 kDa DNA-binding subunit D mRNA, complete cds [NM_125493]
A_84_P838032	TA53296_3702	1.47902	Rep: Chromosome chr1 scaffold_5, whole genome shotgun sequence - Vitis vinifera (Grape), partial (24%) [TC387751]
A_84_P763476	NM_001036735	1.47745	Arabidopsis thaliana putative cinnamyl alcohol dehydrogenase 9 mRNA, complete cds [NM_001036735]
A_84_P287800	NM_129976	1.47452	Arabidopsis thaliana F-box/kelch-repeat protein mRNA, complete cds [NM_129976]
A_84_P591196	NM_118382	1.47264	Arabidopsis thaliana uncharacterized protein mRNA, complete cds [NM_118382]
A_84_P18885	NM_101916	1.47146	Arabidopsis thaliana protein ALTERED SEED GERMINATION 5 mRNA, complete cds [NM_101916]
A_84_P21229	NM_113037	1.46939	Arabidopsis thaliana oxidoreductase, 2OG-Fe(II) oxygenase family protein mRNA, complete cds [NM_113037]
A_84_P842527	NP240316	1.4545	AT5G42800 DFR (DIHYDROFLAVONOL 4-REDUCTASE); dihydrokaempferol 4-reductase
A_84_P13287	NM_106210	1.44496	Arabidopsis thaliana SAUR-like auxin-responsive protein mRNA, complete cds [NM_106210]
A_84_P13857	NM_119022	1.43923	Arabidopsis thaliana GDSL esterase/lipase mRNA, complete cds [NM_119022]
A_84_P11122	NM_121197	1.43524	Arabidopsis thaliana dehydration-responsive element-binding protein 3 mRNA, complete cds [NM_121197]
A_84_P856656	BP859111	1.43317	Rep: Probable mannitol dehydrogenase - Arabidopsis thaliana (Mouse-ear cress), partial (28%) [TC397454]
A_84_P19999	NM_104155	1.42832	Arabidopsis thaliana phototropic-responsive NPH3 family protein mRNA, complete cds [NM_104155]
A_84_P853089	NM_001084130	1.42586	Arabidopsis thaliana expansin A10 mRNA, complete cds [NM_001084130]
A_84_P10828	NM_103182	1.42546	Arabidopsis thaliana sugar transport protein 5 mRNA, complete cds [NM_103182]
A_84_P126241	NM_123555	1.42234	Arabidopsis thaliana hydrolase, alpha/beta fold family protein mRNA, complete cds [NM_123555]
A_84_P281230	NM_121520	1.42118	Arabidopsis thaliana protein banquo 2 mRNA, complete cds [NM_121520]
A_84_P277000	NM_124724	1.4186	Arabidopsis thaliana OBP3-responsive protein 1 mRNA, complete cds [NM_124724]
A_84_P758477	NM_001124945	1.40545	Arabidopsis thaliana protein trichomeless 2 mRNA, complete cds [NM_001124945]
A_84_P19852	NM_100042	1.39895	Arabidopsis thaliana cytochrome P450, family 86, subfamily A, polypeptide 4 mRNA, complete cds [NM_100042]
A_84_P558452	NM_124564	1.39845	Arabidopsis thaliana uncharacterized protein mRNA, complete cds [NM_124564]
A_84_P16804	NM_121535	1.39072	Arabidopsis thaliana myb domain protein 16 mRNA, complete cds [NM_121535]
A_84_P21256	NM_114516	1.38942	Arabidopsis thaliana oxidoreductase, 2OG-Fe(II) oxygenase family protein mRNA, complete cds [NM_114516]
A_84_P14703	NM_001083996	1.38293	Arabidopsis thaliana PHD finger protein mRNA, complete cds [NM_001083996]
A_84_P20780	NM_100232	1.37324	AT1G03495 HXXXD-type acyl-transferase family protein
A_84_P19825	NM_120501	1.37284	Arabidopsis thaliana phytochrome kinase substrate 4 mRNA, complete cds [NM_120501]
A_84_P255130	NM_100358	1.37256	Arabidopsis thaliana glycine-rich protein mRNA, complete cds [NM_100358]
A_84_P17298	NM_130072	1.3703	Arabidopsis thaliana cyclin p3;1 mRNA, complete cds [NM_130072]
A_84_P19108	NM_102767	1.36963	Arabidopsis thaliana chaperone DnaJ-domain-containing protein mRNA, complete cds [NM_102767]
A_84_P753024	NM_001084313	1.36527	Arabidopsis thaliana ROTUNDIFOLIA like 21 protein mRNA, complete cds [NM_001084313]
A_84_P12681	NM_112973	1.36505	Arabidopsis thaliana leucine-rich repeat-containing protein mRNA, complete cds [NM_112973]
A_84_P767894	NM_001037010	1.3628	Arabidopsis thaliana chloroplast import apparatus 2 protein mRNA, complete cds [NM_001037010]
A_84_P235073	NM_106047	1.35582	Arabidopsis thaliana zinc finger protein CONSTANS-LIKE 7 mRNA, complete cds [NM_106047]
A_84_P12166	NM_124535	1.35007	Arabidopsis thaliana leucine-rich repeat protein kinase mRNA, complete cds [NM_124535]
A_84_P88649	NM_126340	1.3494	Arabidopsis thaliana plantacyanin mRNA, complete cds [NM_126340]
A_84_P563838	NM_100331	1.34624	Arabidopsis thaliana plasmodesmata-located protein 2 mRNA, complete cds [NM_100331]
A_84_P22046	NM_001084546	1.33855	Arabidopsis thaliana WRKY transcription factor 44 mRNA, complete cds [NM_001084546]
A_84_P846194	NM_121562	1.33653	Arabidopsis thaliana protein longifolia1 mRNA, complete cds [NM_121562]
A_84_P850543	NM_180194	1.3273	Arabidopsis thaliana polygalacturonase-like protein mRNA, complete cds [NM_180194]
A_84_P135105	NM_112645	1.3262	Arabidopsis thaliana leucine-rich repeat-containing protein mRNA, complete cds [NM_112645]
A_84_P11538	NM_102888	1.32359	Arabidopsis thaliana HXXXD-type acyl-transferase-like protein mRNA, complete cds [NM_102888]
A_84_P21344	NM_116555	1.322	Arabidopsis thaliana GRR1-like protein 1 mRNA, complete cds [NM_116555]
A_84_P18770	NM_124123	1.32002	Arabidopsis thaliana pectin methylesterase 5 mRNA, complete cds [NM_124123]
A_84_P18751	NM_105528	1.31819	Arabidopsis thaliana putative nitrite transporter mRNA, complete cds [NM_105528]
A_84_P814282	NM_100303	1.31659	Arabidopsis thaliana 3-ketoacyl-CoA synthase 2 mRNA, complete cds [NM_100303]
A_84_P23872	NM_127227	1.30533	Arabidopsis thaliana adenine nucleotide alpha hydrolases-domain containing protein kinase mRNA, complete cds [NM_127227]
A_84_P18691	NM_121377	1.30271	Arabidopsis thaliana zinc induced facilitator 1 proetin mRNA, complete cds [NM_121377]
A_84_P13548	NM_100617	1.30086	Arabidopsis thaliana protein phosphatase 2C 3 mRNA, complete cds [NM_100617]
A_84_P813583	TA30284_3702	1.30044
A_84_P814458	NM_001160997	1.30015	Arabidopsis thaliana embryo sac development arrest 17 mRNA, complete cds [NM_001160997]
A_84_P818163	NM_103744	1.29526	Arabidopsis thaliana receptor-like kinase 1 mRNA, complete cds [NM_103744]
A_84_P288020	NM_128084	1.29044	Arabidopsis thaliana uncharacterized protein mRNA, complete cds [NM_128084]
A_84_P137779	NM_119164	1.28191	Arabidopsis thaliana uncharacterized protein mRNA, complete cds [NM_119164]
A_84_P60770	NM_120401	1.28074	Arabidopsis thaliana uncharacterized protein mRNA, complete cds [NM_120401]
A_84_P858602	NM_112107	1.27878	Arabidopsis thaliana putative 3-methyladenine glycosylase I mRNA, complete cds [NM_112107]
A_84_P809041	NM_129410	1.2715	Arabidopsis thaliana non-specific lipid-transfer protein 2 mRNA, complete cds [NM_129410]
A_84_P15222	NM_179513	1.2697	Arabidopsis thaliana 4-coumarate--CoA ligase 3 mRNA, complete cds [NM_179513]
A_84_P765839	NM_001125670	1.2638	Arabidopsis thaliana SAUR-like auxin-responsive protein mRNA, complete cds [NM_001125670]
A_84_P20677	NM_124554	1.25661	Arabidopsis thaliana subtilase 1.3 mRNA, complete cds [NM_124554]
A_84_P556217	NM_179976	1.2521	Arabidopsis thaliana O-acyltransferase (WSD1-like) family protein mRNA, complete cds [NM_179976]
A_84_P604144	NM_105909	1.25198	Arabidopsis thaliana uncharacterized protein mRNA, complete cds [NM_105909]
A_84_P828011	NM_112917	1.24939	Arabidopsis thaliana uncharacterized protein mRNA, complete cds [NM_112917]
A_84_P542240	AK227999	1.24764	Arabidopsis thaliana mRNA for hypothetical protein, complete cds, clone: RAFL14-52-P08 [AK227999]
A_84_P11111	NM_120884	1.24346	Arabidopsis thaliana RPA70-kDa subunit B mRNA, complete cds [NM_120884]
A_84_P22740	NM_106369	1.24313	Arabidopsis thaliana ERF/AP2 transcription factor family protein DREB A-4 mRNA, complete cds [NM_106369]
A_84_P815625	TA31749_3702	1.23894	Rep: GTL1-like protein - Arabidopsis thaliana (Mouse-ear cress), partial (23%) [TC389567]
A_84_P509353	NM_202643	1.23765	Arabidopsis thaliana protein PACLOBUTRAZOL RESISTANCE 5 mRNA, complete cds [NM_202643]
A_84_P10777	NM_113175	1.23716	Arabidopsis thaliana CXC domain containing TSO1-like protein 1 mRNA, complete cds [NM_113175]
A_84_P847684	NM_116462	1.23695	Arabidopsis thaliana glycosyl hydrolase 9B13 mRNA, complete cds [NM_116462]
A_84_P821812	NM_203101	1.23324	Arabidopsis thaliana heavy metal transport/detoxification domain-containing protein mRNA, complete cds [NM_203101]
A_84_P18069	NM_001036083	1.22202	Arabidopsis thaliana zinc finger protein CONSTANS-LIKE 8 mRNA, complete cds [NM_001036083]
A_84_P253555	NM_117485	1.20744	Arabidopsis thaliana anthocyanin 5-O-glucosyltransferase mRNA, complete cds [NM_117485]
A_84_P10151	NM_120535	1.20079	Arabidopsis thaliana 3-ketoacyl-CoA synthase 19 mRNA, complete cds [NM_120535]
A_84_P18126	NM_001035987	1.19718	Arabidopsis thaliana Thaumatin-like protein mRNA, complete cds [NM_001035987]
A_84_P10494	NM_106657	1.1914	Arabidopsis thaliana transmembrane leucine-repeat containing receptor-like protein TMM mRNA, complete cds [NM_106657]
A_84_P15063	NM_126133	1.18677	Arabidopsis thaliana metal transporter Nramp4 mRNA, complete cds [NM_126133]
A_84_P21947	NM_103537	1.18512	Arabidopsis thaliana cyclin-A1-1 mRNA, complete cds [NM_103537]
A_84_P813812	NM_111711	1.18153	Arabidopsis thaliana lipid-transfer protein 6 mRNA, complete cds [NM_111711]
A_84_P222669	NM_106344	1.17119	Arabidopsis thaliana extensin 4 mRNA, complete cds [NM_106344]
A_84_P854044	NM_117497	1.16308	Arabidopsis thaliana uncharacterized protein mRNA, complete cds [NM_117497]
A_84_P11090	NM_120297	1.16299	Arabidopsis thaliana aspartic proteinase PCS1 mRNA, complete cds [NM_120297]
A_84_P10681	NM_130069	1.16166	Arabidopsis thaliana GATA transcription factor 2 mRNA, complete cds [NM_130069]
A_84_P597183	NM_130153	1.15849	Arabidopsis thaliana phosphatidylinositol N-acetyglucosaminlytransferase subunit P-like protein mRNA, complete cds [NM_130153]
A_84_P15458	NM_103408	1.15298	Arabidopsis thaliana SKU5 similar 6 mRNA, complete cds [NM_103408]
A_84_P11463	NM_106020	1.15199	Arabidopsis thaliana pathogenesis-related thaumatin-like protein mRNA, complete cds [NM_106020]
A_84_P12885	NM_118417	1.14759	Arabidopsis thaliana leucoanthocyanidin dioxygenase mRNA, complete cds [NM_118417]
A_84_P141159	NM_001125574	1.14694	Arabidopsis thaliana AAA-type ATPase family protein mRNA, complete cds [NM_001125574]
A_84_P20671	NM_102706	1.14667	Arabidopsis thaliana GDSL esterase/lipase mRNA, complete cds [NM_102706]
A_84_P22394	NM_119624	1.14615	Arabidopsis thaliana phosphatidylinositol transfer protein COW1 mRNA, complete cds [NM_119624]
A_84_P19375	NM_114770	1.1454	Arabidopsis thaliana peroxidase 33 mRNA, complete cds [NM_114770]
A_84_P825459	TA41239_3702	1.14383
A_84_P534217	NM_114694	1.14178	Arabidopsis thaliana Octicosapeptide/Phox/Bem1p family protein mRNA, complete cds [NM_114694]
A_84_P20149	NM_126488	1.14165	Arabidopsis thaliana GDSL esterase/lipase mRNA, complete cds [NM_126488]
A_84_P21659	NM_104412	1.13955	Arabidopsis thaliana uncharacterized protein mRNA, complete cds [NM_104412]
A_84_P276600	NM_104169	1.13715	Arabidopsis thaliana uncharacterized protein mRNA, complete cds [NM_104169]
A_84_P271630	NM_202240	1.13702	Arabidopsis thaliana chlorophyllide a oxygenase mRNA, complete cds [NM_202240]
A_84_P851410	BE039144	1.13643	Rep: Chromosome chr19 scaffold_4, whole genome shotgun sequence - Vitis vinifera (Grape), partial (59%) [TC393828]
A_84_P11404	NM_104355	1.13234	Arabidopsis thaliana putative serine/threonine protein kinase mRNA, complete cds [NM_104355]
A_84_P13934	NM_180439	1.13049	Arabidopsis thaliana Chalcone-flavanone isomerase family protein mRNA, complete cds [NM_180439]
A_84_P838518	NM_103912	1.13004	Arabidopsis thaliana phototropic-responsive NPH3-like protein mRNA, complete cds [NM_103912]
A_84_P793271	NM_001198255	1.12987	Arabidopsis thaliana poly(A) binding protein 8 mRNA, complete cds [NM_001198255]
A_84_P18474	NM_115802	1.12746	Arabidopsis thaliana protein GENOMES UNCOUPLED 4 mRNA, complete cds [NM_115802]
A_84_P220798	NM_127090	1.12385	Arabidopsis thaliana leucine-rich repeat protein kinase-like protein mRNA, complete cds [NM_127090]
A_84_P21185	NM_112665	1.12382	Arabidopsis thaliana receptor-like kinase 902 mRNA, complete cds [NM_112665]
A_84_P77579	NM_113197	1.12363	Arabidopsis thaliana uncharacterized protein mRNA, complete cds [NM_113197]
A_84_P110902	NM_125461	1.12067	Arabidopsis thaliana uncharacterized protein mRNA, complete cds [NM_125461]
A_84_P10112	NM_119950	1.12032	Arabidopsis thaliana protein EMBRYO SAC DEVELOPMENT ARREST 40 mRNA, complete cds [NM_119950]
A_84_P12395	NM_103023	1.11999	Arabidopsis thaliana granule-bound starch synthase 1 mRNA, complete cds [NM_103023]
A_84_P12058	NM_001203337	1.11864	Arabidopsis thaliana flavonol synthase 1 mRNA, complete cds [NM_001203337]
A_84_P23664	NM_105142	1.11838	Arabidopsis thaliana putative alpha/beta-hydrolase mRNA, complete cds [NM_105142]
A_84_P10977	NM_117937	1.11832	Arabidopsis thaliana phospho-N-acetylmuramoyl-pentapeptide-transferase-like protein mRNA, complete cds [NM_117937]
A_84_P825552	NM_117897	1.11058	Arabidopsis thaliana transcription factor MYC4 mRNA, complete cds [NM_117897]
A_84_P825596	NM_101426	1.11037	Arabidopsis thaliana cyclin-A2-3 mRNA, complete cds [NM_101426]
A_84_P69244	NM_180109	1.11013	Arabidopsis thaliana cytochrome P450 76C1 mRNA, complete cds [NM_180109]
A_84_P849779	BX839378	1.1099
A_84_P852753	NM_001125361	1.10977	Arabidopsis thaliana conserved peptide upstream open reading frame 46 mRNA, complete cds [NM_001125361]
A_84_P841973	NM_122958	1.1073	Arabidopsis thaliana protein IQ-domain 33 mRNA, complete cds [NM_122958]
A_84_P19567	NM_119942	1.10661	Arabidopsis thaliana xyloglucan endotransglucosylase/hydrolase protein 7 mRNA, complete cds [NM_119942]
A_84_P23339	NM_103925	1.10634	Arabidopsis thaliana scarecrow-like protein 3 mRNA, complete cds [NM_103925]
A_84_P11926	NM_118058	1.10478	Arabidopsis thaliana Long-chain-alcohol oxidase FAO4A mRNA, complete cds [NM_118058]
A_84_P12954	NM_120081	1.09922	Arabidopsis thaliana glucose-1-phosphate adenylyltransferase large subunit 3 mRNA, complete cds [NM_120081]
A_84_P12228	NM_126128	1.09708	Arabidopsis thaliana receptor-like kinase mRNA, complete cds [NM_126128]
A_84_P16156	NM_103012	1.09638	Arabidopsis thaliana GroES-like zinc-binding dehydrogenase family protein mRNA, complete cds [NM_103012]
A_84_P805202	TA25867_3702	1.09634	Rep: Expressed protein - Arabidopsis thaliana (Mouse-ear cress), partial (17%) [TC402882]
A_84_P18219	NM_100355	1.09468	Arabidopsis thaliana tetratricopeptide repeat-containing protein mRNA, complete cds [NM_100355]
A_84_P12386	NM_105264	1.09344	Arabidopsis thaliana Regulator of chromosome condensation (RCC1) family with FYVE zinc finger domain mRNA, complete cds [NM_105264]
A_84_P13158	NM_125760	1.09213	Arabidopsis thaliana serine/threonine-protein kinase SRK2H mRNA, complete cds [NM_125760]
A_84_P16058	NM_001084043	1.0919	Arabidopsis thaliana leucine-rich repeat protein kinase-like protein mRNA, complete cds [NM_001084043]
A_84_P767046	NM_123953	1.08743	Arabidopsis thaliana uncharacterized protein mRNA, complete cds [NM_123953]
A_84_P819325	NM_104099	1.08445	Arabidopsis thaliana putative peptide transporter mRNA, complete cds [NM_104099]
A_84_P811171	NM_105114	1.08339	Arabidopsis thaliana glycosyl hydrolase 9C2 mRNA, complete cds [NM_105114]
A_84_P17527	NM_115773	1.08034	Arabidopsis thaliana protein kinase family protein mRNA, complete cds [NM_115773]
A_84_P132645	NM_127631	1.0793	Arabidopsis thaliana uncharacterized protein mRNA, complete cds [NM_127631]
A_84_P817875	NM_179396	1.07756	Arabidopsis thaliana MEI2-like protein 5 mRNA, complete cds [NM_179396]
A_84_P153638	NM_115857	1.07656	Arabidopsis thaliana F-box/kelch-repeat protein SKIP20 mRNA, complete cds [NM_115857]
A_84_P16980	NM_122713	1.07054	Arabidopsis thaliana trihelix transcription factor GTL2 mRNA, complete cds [NM_122713]
A_84_P16177	NM_106491	1.06767	Arabidopsis thaliana gibberellin 2-beta-dioxygenase 1 mRNA, complete cds [NM_106491]
A_84_P600632	NM_126334	1.05764	Arabidopsis thaliana protein IQ-domain 29 mRNA, complete cds [NM_126334]
A_84_P282550	NM_121280	1.05307	Arabidopsis thaliana O-acyltransferase (WSD1-like) family protein mRNA, complete cds [NM_121280]
A_84_P23913	NM_129444	1.05023	Arabidopsis thaliana PR-6 proteinase inhibitor family protein mRNA, complete cds [NM_129444]
A_84_P850935	TA41240_3702	1.04993
A_84_P848738	NM_115054	1.04901	Arabidopsis thaliana zinc finger CCCH domain-containing protein 46 mRNA, complete cds [NM_115054]
A_84_P22985	NM_129242	1.04176	Arabidopsis thaliana probable xyloglucan endotransglucosylase/hydrolase protein 32 mRNA, complete cds [NM_129242]
A_84_P20974	NM_102067	1.04143	Arabidopsis thaliana phosphoglycerate mutase family protein mRNA, complete cds [NM_102067]
A_84_P23122	NM_112219	1.04116	Arabidopsis thaliana protein kinase protein with adenine nucleotide alpha hydrolases-like domain-containing protein mRNA, complete cds [NM_112219]
A_84_P768877	NM_001085321	1.03927	Arabidopsis thaliana farnesylated protein 3 mRNA, complete cds [NM_001085321]
A_84_P870114	NM_113178	1.03564	Arabidopsis thaliana protein NETWORKED 1A mRNA, complete cds [NM_113178]
A_84_P15111	NM_101838	1.03423	Arabidopsis thaliana uncharacterized protein mRNA, complete cds [NM_101838]
A_84_P826044	NM_130097	1.03286	Arabidopsis thaliana putative leucine-rich repeat transmembrane protein kinase mRNA, complete cds [NM_130097]
A_84_P805112	NM_001203621	1.03237	Arabidopsis thaliana fasciclin-like arabinogalactan protein 1 mRNA, complete cds [NM_001203621]
A_84_P16400	NM_128454	1.03149	Arabidopsis thaliana expansin A6 mRNA, complete cds [NM_128454]
A_84_P18155	NM_102904	1.02956	Arabidopsis thaliana copper amine oxidase family protein mRNA, complete cds [NM_102904]
A_84_P868861	NM_128552	1.02843	Arabidopsis thaliana omega-3 fatty acid desaturase mRNA, complete cds [NM_128552]
A_84_P851645	NM_119393	1.02454	Arabidopsis thaliana cellulose synthase A catalytic subunit 1 [UDP-forming] mRNA, complete cds [NM_119393]
A_84_P14440	NM_180127	1.02244	Arabidopsis thaliana Rho GTPase activating protein with PAK-box/P21-Rho-binding domain mRNA, complete cds [NM_180127]
A_84_P847349	NM_118813	1.02244	Arabidopsis thaliana GDSL esterase/lipase mRNA, complete cds [NM_118813]
A_84_P22402	NM_119790	1.0193	Arabidopsis thaliana ferulic acid 5-hydroxylase 1 mRNA, complete cds [NM_119790]
A_84_P21246	NM_114264	1.01903	Arabidopsis thaliana putative cysteine proteinase mRNA, complete cds [NM_114264]
A_84_P10731	NM_001198225	1.0179	Arabidopsis thaliana minichromosome maintenance protein 2 mRNA, complete cds [NM_001198225]
A_84_P856502	NM_001125688	1.01658	Arabidopsis thaliana conserved peptide upstream open reading frame 47 mRNA, complete cds [NM_001125688]
A_84_P84459	NM_148162	1.01616	Arabidopsis thaliana C3H4 type zinc finger protein mRNA, complete cds [NM_148162]
A_84_P804836	NM_105524	1.01596	Arabidopsis thaliana 3-ketoacyl-CoA synthase 6 mRNA, complete cds [NM_105524]
A_84_P850040	NM_001198240	1.01524	Arabidopsis thaliana protein argonaute 1 mRNA, complete cds [NM_001198240]
A_84_P14375	NM_104576	1.0143	Arabidopsis thaliana E3 ubiquitin-protein ligase ORTHRUS 2 mRNA, complete cds [NM_104576]
A_84_P12573	NM_130059	1.01417	Arabidopsis thaliana ethylene-responsive transcription factor ERF034 mRNA, complete cds [NM_130059]
A_84_P797860	NM_121579	1.01287	Arabidopsis thaliana O-fucosyltransferase family protein mRNA, complete cds [NM_121579]
A_84_P569414	NM_126222	1.01267	Arabidopsis thaliana invertase/pectin methylesterase inhibitor-like protein mRNA, complete cds [NM_126222]
A_84_P15637	NM_115817	1.01252	Arabidopsis thaliana sister chromatid cohesion 1 protein 3 mRNA, complete cds [NM_115817]
A_84_P224849	NM_125915	1.01146	Arabidopsis thaliana VQ motif-containing protein mRNA, complete cds [NM_125915]
A_84_P12116	NM_123157	1.0081	Arabidopsis thaliana zinc-binding dehydrogenase family protein mRNA, complete cds [NM_123157]
A_84_P833200	TA50541_3702	1.00706
A_84_P15782	NM_001036724	1.00702	Arabidopsis thaliana acetamidase/formamidase family protein mRNA, complete cds [NM_001036724]
A_84_P19504	NM_118399	1.00504	Arabidopsis thaliana leucine-rich repeat protein kinase-like protein mRNA, complete cds [NM_118399]
A_84_P14706	NM_116163	1.00409	Arabidopsis thaliana protein TRANSPORT INHIBITOR RESPONSE 1 mRNA, complete cds [NM_116163]
A_84_P23784	NM_106621	1.00373	Arabidopsis thaliana eukaryotic aspartyl protease family protein mRNA, complete cds [NM_106621]
A_84_P811955	TA29274_3702	1.00242	Rep: Uncharacterized protein At1g17140 - Arabidopsis thaliana (Mouse-ear cress), partial (6%) [TC396299]
A_84_P14569	NM_113022	0.999042	Arabidopsis thaliana Dof zinc finger protein DOF2 mRNA, complete cds [NM_113022]
A_84_P13247	NM_104931	0.998816	Arabidopsis thaliana uncharacterized protein mRNA, complete cds [NM_104931]
A_84_P600900	NM_115546	0.997757	Arabidopsis thaliana uncharacterized protein mRNA, complete cds [NM_115546]
A_84_P859652	BP803022	0.997292	Rep: pollen Ole e 1 allergen and extensin family protein - Arabidopsis thaliana, partial (28%) [TC399623]
A_84_P10992	NM_118320	0.996704	Arabidopsis thaliana 5'-adenylylsulfate reductase 3 mRNA, complete cds [NM_118320]
A_84_P214638	NM_179092	-0.988278	Arabidopsis thaliana PGR5-like protein 1A mRNA, complete cds [NM_179092]
A_84_P809363	TA28014_3702	-0.990103
A_84_P810056	NM_124043	-0.992834	Arabidopsis thaliana glycine-rich protein mRNA, complete cds [NM_124043]
A_84_P758412	NM_001125023	-0.996322	Arabidopsis thaliana uncharacterized protein mRNA, complete cds [NM_001125023]
A_84_P203128	NM_001084753	-0.997897	Arabidopsis thaliana Ninja-family protein AFP3 mRNA, complete cds [NM_001084753]
A_84_P18550	NM_118196	-0.999299	Arabidopsis thaliana calcium-binding protein CML42 mRNA, complete cds [NM_118196]
A_84_P858518	BP783493	-0.999591	Rep: Polyubiquitin - Thlaspi caerulescens (Alpine penny-cress) (Thlaspi calaminare), partial (26%) [TC398709]
A_84_P14018	NM_123483	-0.999978	Arabidopsis thaliana putative leucine-rich repeat transmembrane protein kinase mRNA, complete cds [NM_123483]
A_84_P17439	NM_113145	-1.0002	Arabidopsis thaliana O-acetylserine (thiol) lyase (OAS-TL) isoform A2 mRNA, complete cds [NM_113145]
A_84_P23855	NM_129089	-1.0008	Arabidopsis thaliana glycine decarboxylase complex protein H mRNA, complete cds [NM_129089]
A_84_P589129	NM_179994	-1.00214	Arabidopsis thaliana alpha/beta hydrolase related protein mRNA, complete cds [NM_179994]
A_84_P539392	NM_129403	-1.00348	Arabidopsis thaliana uncharacterized protein mRNA, complete cds [NM_129403]
A_84_P123632	NM_105746	-1.0049	Arabidopsis thaliana uncharacterized protein mRNA, complete cds [NM_105746]
A_84_P734158	TC396901	-1.00665	Rep: Uncharacterized protein At1g44575.2 - Arabidopsis thaliana (Mouse-ear cress), partial (43%) [TC396901]
A_84_P194694	NM_179972	-1.00813	Arabidopsis thaliana protease I (pfpI)-like protein YLS5 mRNA, complete cds [NM_179972]
A_84_P750651	NM_104685	-1.00958	Arabidopsis thaliana maternally expressed imprinted protein mRNA, complete cds [NM_104685]
A_84_P16994	NM_127652	-1.00959	Arabidopsis thaliana uncharacterized protein mRNA, complete cds [NM_127652]
A_84_P23997	NM_111277	-1.01196	Arabidopsis thaliana NAC domain containing protein 46 mRNA, complete cds [NM_111277]
A_84_P555359	NM_111148	-1.01207	Arabidopsis thaliana atypical dual-specificity phosphatase mRNA, complete cds [NM_111148]
A_84_P807697	NM_106198	-1.01382	Arabidopsis thaliana putative ubiquitin-conjugating enzyme E2 16 mRNA, complete cds [NM_106198]
A_84_P22114	NM_111170	-1.01732	Arabidopsis thaliana putative calcium-binding protein CML18 mRNA, complete cds [NM_111170]
A_84_P813618	TA30309_3702	-1.01862
A_84_P784997	DQ108866	-1.02435	Arabidopsis thaliana clone 424 mRNA sequence [DQ108866]
A_84_P523919	NM_125006	-1.02601	Arabidopsis thaliana PRA1 family protein G2 mRNA, complete cds [NM_125006]
A_84_P22866	NM_101861	-1.03036	Arabidopsis thaliana uncharacterized protein mRNA, complete cds [NM_101861]
A_84_P559351	NM_124928	-1.03055	Arabidopsis thaliana bifunctional inhibitor/lipid-transfer protein/seed storage 2S albumin superfamily protein mRNA, complete cds [NM_124928]
A_84_P123262	NM_104856	-1.03117	Arabidopsis thaliana Sulfite exporter TauE/SafE family protein mRNA, complete cds [NM_104856]
A_84_P292144	NM_113258	-1.03756	Arabidopsis thaliana MATE efflux family protein LAL5 mRNA, complete cds [NM_113258]
A_84_P734567	TA46113_3702	-1.03988	Rep: Uncharacterized mitochondrial protein AtMg01090 - Arabidopsis thaliana (Mouse-ear cress), complete [TC403101]
A_84_P511815	NM_179641	-1.0403	Arabidopsis thaliana P-loop containing nucleoside triphosphate hydrolases superfamily protein mRNA, complete cds [NM_179641]
A_84_P17794	NM_123323	-1.04236	Arabidopsis thaliana NAC-domain transcription factor mRNA, complete cds [NM_123323]
A_84_P750667	NM_101027	-1.04364	Arabidopsis thaliana Sulfite exporter TauE/SafE family protein mRNA, complete cds [NM_101027]
A_84_P10048	NM_102646	-1.05689	Arabidopsis thaliana protein trichome birefringence-like 38 mRNA, complete cds [NM_102646]
A_84_P271800	NM_118446	-1.05801	Arabidopsis thaliana cysteine-rich receptor-like protein kinase 9 mRNA, complete cds [NM_118446]
A_84_P596819	NM_100328	-1.05836	Arabidopsis thaliana uncharacterized protein mRNA, complete cds [NM_100328]
A_84_P19493	TC376105	-1.06235	Rep: Chromosome chr1 scaffold_5, whole genome shotgun sequence - Vitis vinifera (Grape), partial (92%) [TC376105]
A_84_P266950	NM_100171	-1.06418	Arabidopsis thaliana rapid alkalinization factor 1 mRNA, complete cds [NM_100171]
A_84_P805776	TA26159_3702	-1.06485
A_84_P18337	NM_113134	-1.07003	Arabidopsis thaliana alternative oxidase 1B mRNA, complete cds [NM_113134]
A_84_P167633	NM_112390	-1.07169	Arabidopsis thaliana squamosa promoter-binding-like protein 5 mRNA, complete cds [NM_112390]
A_84_P860885	NM_126577	-1.07416	Arabidopsis thaliana glycine-rich protein mRNA, complete cds [NM_126577]
A_84_P786720	NM_147856	-1.07725	Arabidopsis thaliana protein ATAF2 mRNA, complete cds [NM_147856]
A_84_P740964	NM_001085080	-1.0773	Arabidopsis thaliana uncharacterized protein mRNA, complete cds [NM_001085080]
A_84_P532443	NM_114671	-1.08077	Arabidopsis thaliana uncharacterized protein mRNA, complete cds [NM_114671]
A_84_P605303	NM_113822	-1.08184	Arabidopsis thaliana biotin/lipoate A/B protein ligase family protein mRNA, complete cds [NM_113822]
A_84_P155695	NM_117201	-1.08216	Arabidopsis thaliana uncharacterized protein mRNA, complete cds [NM_117201]
A_84_P17326	NM_129404	-1.08264	Arabidopsis thaliana putative WRKY transcription factor 33 mRNA, complete cds [NM_129404]
A_84_P839113	NM_179373	-1.08539	Arabidopsis thaliana uncharacterized protein mRNA, complete cds [NM_179373]
A_84_P14446	NM_127476	-1.09135	Arabidopsis thaliana FLG22-induced receptor-like kinase 1 mRNA, complete cds [NM_127476]
A_84_P849853	NM_105456	-1.09138	Arabidopsis thaliana uncharacterized protein mRNA, complete cds [NM_105456]
A_84_P567379	NM_203277	-1.09182	Arabidopsis thaliana uncharacterized protein mRNA, complete cds [NM_203277]
A_84_P18314	NM_202544	-1.09334	Arabidopsis thaliana vacuolar protein sorting protein 60.1 mRNA, complete cds [NM_202544]
A_84_P223589	NM_117693	-1.09485	Arabidopsis thaliana uncharacterized protein mRNA, complete cds [NM_117693]
A_84_P16167	NM_102099	-1.09584	Arabidopsis thaliana putative C3HC4-type RING zinc finger protein mRNA, complete cds [NM_102099]
A_84_P805783	NM_126561	-1.09595	Arabidopsis thaliana glycine-rich protein 3 short isoform mRNA, complete cds [NM_126561]
A_84_P16101	NM_104819	-1.09662	Arabidopsis thaliana G-type lectin S-receptor-like serine/threonine-protein kinase SD1-29 mRNA, complete cds [NM_104819]
A_84_P805516	NM_123434	-1.10006	Arabidopsis thaliana uncharacterized protein mRNA, complete cds [NM_123434]
A_84_P14067	NM_124868	-1.10408	Arabidopsis thaliana probable folate-biopterin transporter 4 mRNA, complete cds [NM_124868]
A_84_P222519	NM_101967	-1.10439	Arabidopsis thaliana Indole glucosinolate O-methyltransferase 4 mRNA, complete cds [NM_101967]
A_84_P21578	NM_123329	-1.11293	Arabidopsis thaliana putative calcium-binding protein CML45 mRNA, complete cds [NM_123329]
A_84_P204138	NM_105279	-1.11495	Arabidopsis thaliana uncharacterized protein mRNA, complete cds [NM_105279]
A_84_P22450	NM_120713	-1.1157	Arabidopsis thaliana cytokinin riboside 5'-monophosphate phosphoribohydrolase LOG7 mRNA, complete cds [NM_120713]
A_84_P532052	NM_148492	-1.1236	Arabidopsis thaliana uncharacterized protein mRNA, complete cds [NM_148492]
A_84_P531238	NM_104848	-1.12798	Arabidopsis thaliana uncharacterized protein mRNA, complete cds [NM_104848]
A_84_P854414	NM_101435	-1.12869	Arabidopsis thaliana F-box protein KMD mRNA, complete cds [NM_101435]
A_84_P830329	NM_123708	-1.1329	Arabidopsis thaliana RING-H2 finger protein mRNA, complete cds [NM_123708]
A_84_P119812	NM_103956	-1.13787	Arabidopsis thaliana transmembrane protein 14C mRNA, complete cds [NM_103956]
A_84_P17171	NM_101808	-1.13965	Arabidopsis thaliana protein RADIALIS-like 5 mRNA, complete cds [NM_101808]
A_84_P23507	NM_124325	-1.14077	Arabidopsis thaliana Ca2+-binding protein 1 mRNA, complete cds [NM_124325]
A_84_P11264	NM_125642	-1.14137	Arabidopsis thaliana glutathione S-transferase tau 9 mRNA, complete cds [NM_125642]
A_84_P139169	NM_105449	-1.14437	Arabidopsis thaliana sulfur E2 mRNA, complete cds [NM_105449]
A_84_P18377	NM_113349	-1.1457	Arabidopsis thaliana hydrolase, alpha/beta fold family protein mRNA, complete cds [NM_113349]
A_84_P10236	NM_180778	-1.14656	Arabidopsis thaliana Lysine histidine transporter 1 mRNA, complete cds [NM_180778]
A_84_P824914	NM_001036587	-1.14905	Arabidopsis thaliana nucleotide-sugar transporter family protein mRNA, complete cds [NM_001036587]
A_84_P795723	AK221828	-1.16299	Arabidopsis thaliana mRNA for hypothetical protein, complete cds, clone: RAFL21-96-E04 [AK221828]
A_84_P18423	NM_114616	-1.16554	Arabidopsis thaliana putative calcium-binding protein CML47 mRNA, complete cds [NM_114616]
A_84_P163793	NM_112446	-1.16735	Arabidopsis thaliana uncharacterized protein mRNA, complete cds [NM_112446]
A_84_P831555	NM_001160749	-1.16852	Arabidopsis thaliana putative cysteine-rich receptor-like protein kinase 34 mRNA, complete cds [NM_001160749]
A_84_P24127	NM_202698	-1.1729	Arabidopsis thaliana Adenine nucleotide alpha hydrolases-like superfamily protein mRNA, complete cds [NM_202698]
A_84_P241903	NM_180829	-1.1732	Arabidopsis thaliana high-affinity nitrate transporter 3.1 mRNA, complete cds [NM_180829]
A_84_P868011	NM_116471	-1.17618	Arabidopsis thaliana senescence-associated protein SAG21 mRNA, complete cds [NM_116471]
A_84_P764325	NM_117261	-1.1801	Arabidopsis thaliana protein STAY-GREEN2 mRNA, complete cds [NM_117261]
A_84_P21194	NM_113225	-1.18045	Arabidopsis thaliana ethylene-responsive transcription factor 1B mRNA, complete cds [NM_113225]
A_84_P98796	NM_130196	-1.18553	Arabidopsis thaliana arabinogalactan protein 16 mRNA, complete cds [NM_130196]
A_84_P13988	NM_122455	-1.19106	Arabidopsis thaliana cytochrome bd ubiquinol oxidase mRNA, complete cds [NM_122455]
A_84_P600353	NM_125786	-1.19376	Arabidopsis thaliana uncharacterized protein mRNA, complete cds [NM_125786]
A_84_P180444	NM_113243	-1.19645	Arabidopsis thaliana FIBRILLIN 4 mRNA, complete cds [NM_113243]
A_84_P19584	NM_117690	-1.19756	Arabidopsis thaliana RING-H2 finger protein ATL17 mRNA, complete cds [NM_117690]
A_84_P18907	NM_100117	-1.20476	Arabidopsis thaliana putative chitinase mRNA, complete cds [NM_100117]
A_84_P754621	NM_001123828	-1.20829	Arabidopsis thaliana VQ motif-containing protein mRNA, complete cds [NM_001123828]
A_84_P13726	NM_115302	-1.21521	Arabidopsis thaliana chitinase class IV mRNA, complete cds [NM_115302]
A_84_P22893	NM_103536	-1.21536	Arabidopsis thaliana amino acid permease 5 mRNA, complete cds [NM_103536]
A_84_P809749	NM_112401	-1.21638	Arabidopsis thaliana metallothionein 3 mRNA, complete cds [NM_112401]
A_84_P12278	NM_101104	-1.23165	Arabidopsis thaliana uncharacterized protein mRNA, complete cds [NM_101104]
A_84_P270170	NM_101964	-1.23315	Arabidopsis thaliana indole glucosinolate o-methyltransferase 1 mRNA, complete cds [NM_101964]
A_84_P16882	NM_124230	-1.23827	Arabidopsis thaliana receptor-like protein kinase-related family protein mRNA, complete cds [NM_124230]
A_84_P769320	TC391786	-1.23893	Rep: EMD protein - Bos taurus (Bovine), partial (7%) [TC391786]
A_84_P242975	NM_106488	-1.24005	Arabidopsis thaliana VQ motif-containing protein mRNA, complete cds [NM_106488]
A_84_P503880	NM_128442	-1.2401	Arabidopsis thaliana U-box E3 ubiquitin ligase mRNA, complete cds [NM_128442]
A_84_P853286	CB254228	-1.24528	Rep: BRASSINOSTEROID INSENSITIVE 1-associated receptor kinase 1 precursor - Arabidopsis thaliana (Mouse-ear cress), partial (20%) [TC403308]
A_84_P149248	NM_101966	-1.24937	Arabidopsis thaliana O-methyltransferase family protein mRNA, complete cds [NM_101966]
A_84_P563065	NM_102764	-1.2682	Arabidopsis thaliana uncharacterized protein mRNA, complete cds [NM_102764]
A_84_P788656	CNS0A6XE	-1.27249
A_84_P18196	NM_180148	-1.27252	Arabidopsis thaliana glutathione S-transferase phi 8 mRNA, complete cds [NM_180148]
A_84_P724260	BU917439	-1.27503	JKHR02G03 Size-selected small cDNAs of Arabidopsis thaliana Arabidopsis thaliana cDNA clone JKHR02G03, mRNA sequence [BU917439]
A_84_P220458	NM_118492	-1.27579	Arabidopsis thaliana late embryogenesis abundant hydroxyproline-rich glycoprotein mRNA, complete cds [NM_118492]
A_84_P21103	NM_129711	-1.27935	Arabidopsis thaliana putative peroxidase mRNA, complete cds [NM_129711]
A_84_P826434	NM_123683	-1.28116	Arabidopsis thaliana zinc-finger protein 3 mRNA, complete cds [NM_123683]
A_84_P169053	NM_114442	-1.28207	Arabidopsis thaliana uncharacterized protein mRNA, complete cds [NM_114442]
A_84_P187474	NM_001035628	-1.28402	Arabidopsis thaliana uncharacterized protein mRNA, complete cds [NM_001035628]
A_84_P306860	NM_121107	-1.29156	Arabidopsis thaliana uncharacterized protein mRNA, complete cds [NM_121107]
A_84_P60380	NM_119459	-1.29202	Arabidopsis thaliana calmodulin-binding protein mRNA, complete cds [NM_119459]
A_84_P12242	NM_122047	-1.29282	Arabidopsis thaliana flavanone 3 hydroxylase-like protein mRNA, complete cds [NM_122047]
A_84_P505592	NM_126510	-1.29666	Arabidopsis thaliana uncharacterized protein mRNA, complete cds [NM_126510]
A_84_P18500	NM_116400	-1.30792	Arabidopsis thaliana Chitinase family protein mRNA, complete cds [NM_116400]
A_84_P52340	NM_113596	-1.31448	Arabidopsis thaliana phytyl ester synthesis and diacylglycerol acyltransferase activity protein mRNA, complete cds [NM_113596]
A_84_P786927	NM_122327	-1.32574	Arabidopsis thaliana lipase class 3 family protein mRNA, complete cds [NM_122327]
A_84_P814710	NM_101356	-1.33487	Arabidopsis thaliana cadmium resistance protein 2 mRNA, complete cds [NM_101356]
A_84_P135175	NM_124653	-1.33749	Arabidopsis thaliana heavy metal transport/detoxification domain-containing protein mRNA, complete cds [NM_124653]
A_84_P23721	NM_101286	-1.33974	Arabidopsis thaliana RING finger domain-containing protein mRNA, complete cds [NM_101286]
A_84_P16522	NM_114433	-1.3405	Arabidopsis thaliana mitogen-activated protein kinase 3 mRNA, complete cds [NM_114433]
A_84_P609564	NM_128549	-1.3407	Arabidopsis thaliana protein ELF4-like 1 mRNA, complete cds [NM_128549]
A_84_P22787	NM_100173	-1.35259	Arabidopsis thaliana glutathione S-transferase F7 mRNA, complete cds [NM_100173]
A_84_P60560	NM_128108	-1.35381	Arabidopsis thaliana uncharacterized protein mRNA, complete cds [NM_128108]
A_84_P832725	NM_125958	-1.35539	Arabidopsis thaliana concanavalin A-like lectin kinase-like protein mRNA, complete cds [NM_125958]
A_84_P11679	NM_001124901	-1.35635	Arabidopsis thaliana Cold acclimation protein WCOR413 family mRNA, complete cds [NM_001124901]
A_84_P78279	NM_105462	-1.35671	Arabidopsis thaliana uncharacterized protein mRNA, complete cds [NM_105462]
A_84_P820040	NM_128213	-1.36025	Arabidopsis thaliana phospholipase A 2A mRNA, complete cds [NM_128213]
A_84_P13481	NM_127896	-1.37803	Arabidopsis thaliana WRKY DNA-binding protein 15 mRNA, complete cds [NM_127896]
A_84_P569157	NM_126141	-1.38132	Arabidopsis thaliana uncharacterized protein mRNA, complete cds [NM_126141]
A_84_P159575	NM_148336	-1.38404	Arabidopsis thaliana FAD/NAD(P)-binding oxidoreductase family protein mRNA, complete cds [NM_148336]
A_84_P831602	NM_001084676	-1.38513	Arabidopsis thaliana uncharacterized protein mRNA, complete cds [NM_001084676]
A_84_P16738	NM_120152	-1.38802	Arabidopsis thaliana Ras-related protein RABH1c mRNA, complete cds [NM_120152]
A_84_P117612	NM_117672	-1.39253	Arabidopsis thaliana protein ralf-like 33 mRNA, complete cds [NM_117672]
A_84_P21305	NM_001035800	-1.39816	Arabidopsis thaliana guanylate kinase mRNA, complete cds [NM_001035800]
A_84_P17522	NM_115630	-1.40652	Arabidopsis thaliana putative protein kinase mRNA, complete cds [NM_115630]
A_84_P51580	NM_105864	-1.4105	Arabidopsis thaliana serine-type endopeptidase inhibitor mRNA, complete cds [NM_105864]
A_84_P14560	NM_113595	-1.41389	Arabidopsis thaliana protein PHYTOALEXIN DEFICIENT 3 mRNA, complete cds [NM_113595]
A_84_P18001	NM_105224	-1.41666	Arabidopsis thaliana uncharacterized protein mRNA, complete cds [NM_105224]
A_84_P852053	NM_202884	-1.42126	Arabidopsis thaliana uncharacterized protein mRNA, complete cds [NM_202884]
A_84_P12601	NM_129797	-1.42466	Arabidopsis thaliana RING-H2 finger protein ATL40 mRNA, complete cds [NM_129797]
A_84_P769565	NM_001125900	-1.42905	Arabidopsis thaliana uncharacterized protein mRNA, complete cds [NM_001125900]
A_84_P197484	NM_129387	-1.45051	Arabidopsis thaliana abscisic acid receptor PYL4 mRNA, complete cds [NM_129387]
A_84_P544532	NM_179493	-1.45392	Arabidopsis thaliana uncharacterized protein mRNA, complete cds [NM_179493]
A_84_P576883	NM_117170	-1.45797	Arabidopsis thaliana ankyrin repeat-containing protein mRNA, complete cds [NM_117170]
A_84_P580265	NM_148695	-1.45967	Arabidopsis thaliana RPM1-interacting protein 4 (RIN4) family protein mRNA, complete cds [NM_148695]
A_84_P571830	NM_148165	-1.46501	Arabidopsis thaliana uncharacterized protein mRNA, complete cds [NM_148165]
A_84_P10660	NM_128503	-1.46849	Arabidopsis thaliana glutathione S-transferase tau 1 mRNA, complete cds [NM_128503]
A_84_P126561	NM_179138	-1.50955	Arabidopsis thaliana thioredoxin-like 2-2 mRNA, complete cds [NM_179138]
A_84_P10384	NM_101894	-1.50959	Arabidopsis thaliana dehydrin COR47 mRNA, complete cds [NM_101894]
A_84_P17108	NM_105769	-1.51604	Arabidopsis thaliana chaperone DnaJ-domain containing protein mRNA, complete cds [NM_105769]
A_84_P552133	NM_203034	-1.5214	Arabidopsis thaliana uncharacterized protein mRNA, complete cds [NM_203034]
A_84_P127291	NM_001203672	-1.53404	Arabidopsis thaliana uncharacterized protein mRNA, complete cds [NM_001203672]
A_84_P10613	NM_129814	-1.54475	Arabidopsis thaliana cold-regulated protein 15b mRNA, complete cds [NM_129814]
A_84_P762419	NM_001125163	-1.55139	Arabidopsis thaliana uncharacterized protein mRNA, complete cds [NM_001125163]
A_84_P23233	NM_001084877	-1.55681	Arabidopsis thaliana senescence-associated protein SAG21 mRNA, complete cds [NM_001084877]
A_84_P828978	NM_001035738	-1.56232	Arabidopsis thaliana expansin-like A3 mRNA, complete cds [NM_001035738]
A_84_P833124	TA50489_3702	-1.58072
A_84_P14999	NM_105112	-1.58802	Arabidopsis thaliana uncharacterized protein mRNA, complete cds [NM_105112]
A_84_P592168	NM_120612	-1.59461	Arabidopsis thaliana uncharacterized protein mRNA, complete cds [NM_120612]
A_84_P14903	NM_121230	-1.62719	Arabidopsis thaliana beta-fructofuranosidase, insoluble isoenzyme CWINV6 mRNA, complete cds [NM_121230]
A_84_P19923	NM_100448	-1.6273	Arabidopsis thaliana Uridine diphosphate glycosyltransferase 74E2 mRNA, complete cds [NM_100448]
A_84_P539348	NM_128133	-1.63215	Arabidopsis thaliana uncharacterized protein mRNA, complete cds [NM_128133]
A_84_P69204	NM_101965	-1.64033	Arabidopsis thaliana O-methyltransferase family protein mRNA, complete cds [NM_101965]
A_84_P199584	NM_112276	-1.64571	Arabidopsis thaliana chaperone DnaJ-domain containing protein mRNA, complete cds [NM_112276]
A_84_P14985	NM_124093	-1.67607	Arabidopsis thaliana ethylene-responsive transcription factor 2 mRNA, complete cds [NM_124093]
A_84_P60840	NM_148428	-1.67749	Arabidopsis thaliana proline-rich family protein mRNA, complete cds [NM_148428]
A_84_P10728	NM_128468	-1.68252	Arabidopsis thaliana glutamate receptor 2.8 mRNA, complete cds [NM_128468]
A_84_P533868	NM_103793	-1.68481	Arabidopsis thaliana uncharacterized protein mRNA, complete cds [NM_103793]
A_84_P511702	NM_179473	-1.69783	Arabidopsis thaliana uncharacterized protein mRNA, complete cds [NM_179473]
A_84_P18141	NM_001198310	-1.7185	Arabidopsis thaliana S-adenosyl-L-methionine-dependent methyltransferases superfamily protein mRNA, complete cds [NM_001198310]
A_84_P765122	NM_001084834	-1.72727	Arabidopsis thaliana ARM repeat superfamily protein mRNA, complete cds [NM_001084834]
A_84_P16942	NM_125808	-1.7549	Arabidopsis thaliana peroxidase 71 mRNA, complete cds [NM_125808]
A_84_P750734	NM_001084312	-1.76227	Arabidopsis thaliana transcription factor TCP1 mRNA, complete cds [NM_001084312]
A_84_P299810	NM_148459	-1.76281	Arabidopsis thaliana stigma-specific stig1 family protein mRNA, complete cds [NM_148459]
A_84_P11987	NM_119496	-1.77179	Arabidopsis thaliana probable peroxidase mRNA, complete cds [NM_119496]
A_84_P23712	NM_104679	-1.78561	Arabidopsis thaliana HSP20-like chaperone mRNA, complete cds [NM_104679]
A_84_P536936	NM_202770	-1.79708	Arabidopsis thaliana uncharacterized protein mRNA, complete cds [NM_202770]
A_84_P289964	NM_101759	-1.80334	Arabidopsis thaliana uncharacterized protein mRNA, complete cds [NM_101759]
A_84_P16606	NM_116355	-1.81194	Arabidopsis thaliana WRKY transcription factor 22 mRNA, complete cds [NM_116355]
A_84_P869400	NM_113825	-1.82073	Arabidopsis thaliana NAC domain-containing protein 3 mRNA, complete cds [NM_113825]
A_84_P18989	NM_101508	-1.82842	Arabidopsis thaliana metacaspase 8 mRNA, complete cds [NM_101508]
A_84_P562254	NM_105277	-1.83282	Arabidopsis thaliana uncharacterized protein mRNA, complete cds [NM_105277]
A_84_P275730	NM_111081	-1.84469	Arabidopsis thaliana Ninja-family protein AFP4 mRNA, complete cds [NM_111081]
A_84_P606215	NM_114907	-1.84512	Arabidopsis thaliana RPW8-like protein 3 mRNA, complete cds [NM_114907]
A_84_P561097	NM_123999	-1.86817	Arabidopsis thaliana uncharacterized protein mRNA, complete cds [NM_123999]
A_84_P112892	NM_113047	-1.87517	Arabidopsis thaliana DUF679 domain membrane protein 1 mRNA, complete cds [NM_113047]
A_84_P14331	NM_001198484	-1.87867	Arabidopsis thaliana calcium-binding protein CML38 mRNA, complete cds [NM_001198484]
A_84_P15185	NM_102128	-1.88876	Arabidopsis thaliana ethylene-responsive transcription factor ERF019 mRNA, complete cds [NM_102128]
A_84_P798395	EG495537	-1.89476	AYBDL26TF pooled cDNA populations Arabidopsis thaliana cDNA, mRNA sequence [EG495537]
A_84_P17609	NM_118308	-1.90632	Arabidopsis thaliana heat shock protein class V 15.4 mRNA, complete cds [NM_118308]
A_84_P15531	NM_113557	-1.92177	Arabidopsis thaliana plant intracellular ras group-related LRR 2 mRNA, complete cds [NM_113557]
A_84_P21308	NM_102004	-1.94981	Arabidopsis thaliana putative calcium-binding protein CML44 mRNA, complete cds [NM_102004]
A_84_P174151	NM_129593	-1.98181	Arabidopsis thaliana abscisic acid receptor PYL6 mRNA, complete cds [NM_129593]
A_84_P604788	NM_125343	-2.0245	Arabidopsis thaliana protein rotundifolia like 5 mRNA, complete cds [NM_125343]
A_84_P17225	NM_130287	-2.02525	Arabidopsis thaliana R2R3 MYB DNA binding domain transcription factor mRNA, complete cds [NM_130287]
A_84_P152118	NM_104100	-2.03412	Arabidopsis thaliana PLAC8 family protein mRNA, complete cds [NM_104100]
A_84_P15467	NM_110995	-2.03642	Arabidopsis thaliana SPFH/Band 7/PHB domain-containing membrane-associated protein mRNA, complete cds [NM_110995]
A_84_P789698	NM_001036191	-2.04857	Arabidopsis thaliana chaperone DnaJ-domain containing protein mRNA, complete cds [NM_001036191]
A_84_P57860	NM_105223	-2.08899	Arabidopsis thaliana uncharacterized protein mRNA, complete cds [NM_105223]
A_84_P543111	NP180295	-2.09066	GB
A_84_P12940	NM_119684	-2.18957	Arabidopsis thaliana LYS/HIS transporter 7 mRNA, complete cds [NM_119684]
A_84_P827683	NM_105225	-2.19877	Arabidopsis thaliana uncharacterized protein mRNA, complete cds [NM_105225]
A_84_P555790	NM_203180	-2.201	Arabidopsis thaliana defense protein-like protein mRNA, complete cds [NM_203180]
A_84_P536862	NM_180315	-2.2208	Arabidopsis thaliana uncharacterized protein mRNA, complete cds [NM_180315]
A_84_P586318	NM_179515	-2.2225	Arabidopsis thaliana uncharacterized protein mRNA, complete cds [NM_179515]
A_84_P22053	NM_001202794	-2.27158	Arabidopsis thaliana calmodulin-like protein 4 mRNA, complete cds [NM_001202794]
A_84_P737368	NM_001084200	-2.29496	Arabidopsis thaliana uncharacterized protein mRNA, complete cds [NM_001084200]
A_84_P572473	NM_118313	-2.37766	Arabidopsis thaliana uncharacterized protein mRNA, complete cds [NM_118313]
A_84_P556555	NM_120327	-2.48935	Arabidopsis thaliana heat shock protein 70 mRNA, complete cds [NM_120327]
A_84_P18737	NM_123232	-2.53949	Arabidopsis thaliana proline dehydrogenase 2 mRNA, complete cds [NM_123232]
A_84_P759045	NM_115851	-2.55613	Arabidopsis thaliana uncharacterized protein mRNA, complete cds [NM_115851]
A_84_P715317	NM_001124117	-2.66263	Arabidopsis thaliana chaperone DnaJ-domain containing protein mRNA, complete cds [NM_001124117]
A_84_P12477	NM_106617	-2.68378	Arabidopsis thaliana wall-associated receptor kinase-like 10 mRNA, complete cds [NM_106617]
A_84_P146199	NM_120626	-2.79793	Arabidopsis thaliana abscisic acid receptor PYL5 mRNA, complete cds [NM_120626]
A_84_P732159	TA50735_3702	-2.79875
A_84_P19231	NM_001124916	-3.16879	Arabidopsis thaliana heat stress transcription factor A-2 mRNA, complete cds [NM_001124916]
A_84_P10627	NM_127658	-3.28297	Arabidopsis thaliana ethylene-responsive transcription factor ERF053 mRNA, complete cds [NM_127658]

## Sheet: BA
Genes up- or down regulated after benzyladenine (BA) treatments
a Agilent Arabidopsis (V4) Gene Expression Microarray, 4x44K identifiers
b GenBank accession
c gene expression in log2 transformed form compared to water infiltrated control (average of three repeats)
Array IDa	Gene IDb	Fold-changec	Similarity, Function
A_84_P156615	NM_117319	6.71378	Arabidopsis thaliana Bifunctional inhibitor/lipid-transfer protein/seed storage 2S albumin superfamily protein mRNA, complete cds [NM_117319]
A_84_P563250	NM_128197	6.5968	Arabidopsis thaliana acireductone dioxygenase 3 mRNA, complete cds [NM_128197]
A_84_P17268	NM_127025	5.53077	Arabidopsis thaliana pathogenesis-related protein 1 mRNA, complete cds [NM_127025]
A_84_P14074	NM_125079	5.47993	Arabidopsis thaliana cytokinin dehydrogenase 3 mRNA, complete cds [NM_125079]
A_84_P222669	NM_106344	5.23113	Arabidopsis thaliana extensin 4 mRNA, complete cds [NM_106344]
A_84_P68884	NM_118304	5.22448	Arabidopsis thaliana methionine sulfoxide reductase B8 mRNA, complete cds [NM_118304]
A_84_P12725	NM_113771	5.00232	Arabidopsis thaliana AAA-type ATPase family protein mRNA, complete cds [NM_113771]
A_84_P12851	NM_117118	4.65714	Arabidopsis thaliana oxidoreductase, 2OG-Fe(II) oxygenase family protein mRNA, complete cds [NM_117118]
A_84_P797216	EG525475	4.59069	AYAXN56TF pooled cDNA populations Arabidopsis thaliana cDNA, mRNA sequence [EG525475]
A_84_P305070	NM_127064	4.45098	Arabidopsis thaliana uncharacterized protein mRNA, complete cds [NM_127064]
A_84_P18829	NM_125686	4.43951	Arabidopsis thaliana two-component response regulator ARR6 mRNA, complete cds [NM_125686]
A_84_P11224	NM_124618	4.23512	Arabidopsis thaliana PAR1 protein mRNA, complete cds [NM_124618]
A_84_P751391	AY087114	4.21113	Arabidopsis thaliana clone 31878 mRNA, complete sequence [AY087114]
A_84_P19255	NM_100001	4.06807	Arabidopsis thaliana cytochrome P450, family 78, subfamily A, polypeptide 8 mRNA, complete cds [NM_100001]
A_84_P17031	NM_100265	4.03892	Arabidopsis thaliana glutaredoxin ATGRXS13 mRNA, complete cds [NM_100265]
A_84_P23754	NM_103118	3.99544	Arabidopsis thaliana protein AIG1 mRNA, complete cds [NM_103118]
A_84_P81249	NM_129988	3.97456	Arabidopsis thaliana uncharacterized protein mRNA, complete cds [NM_129988]
A_84_P160753	NM_129744	3.97433	Arabidopsis thaliana uncharacterized protein mRNA, complete cds [NM_129744]
A_84_P103016	NM_117320	3.93874	Arabidopsis thaliana bifunctional inhibitor/lipid-transfer protein/seed storage 2S albumin-like protein mRNA, complete cds [NM_117320]
A_84_P16846	NM_123252	3.90157	Arabidopsis thaliana Thioredoxin superfamily protein mRNA, complete cds [NM_123252]
A_84_P841311	NM_001084729	3.85741	Arabidopsis thaliana monothiol glutaredoxin-S10 mRNA, complete cds [NM_001084729]
A_84_P19342	NM_112207	3.83817	Arabidopsis thaliana feruloyl CoA ortho-hydroxylase 1 mRNA, complete cds [NM_112207]
A_84_P21551	NM_122362	3.81465	Arabidopsis thaliana beta glucosidase 31 mRNA, complete cds [NM_122362]
A_84_P585099	NM_122326	3.81395	Arabidopsis thaliana uncharacterized protein mRNA, complete cds [NM_122326]
A_84_P20292	NM_111105	3.77619	Arabidopsis thaliana zinc finger protein CONSTANS-LIKE 2 mRNA, complete cds [NM_111105]
A_84_P22812	NM_106147	3.77504	Arabidopsis thaliana two-component response regulator ARR15 mRNA, complete cds [NM_106147]
A_84_P815585	NM_105622	3.77472	Arabidopsis thaliana expansin A1 mRNA, complete cds [NM_105622]
A_84_P250035	NM_129690	3.70857	Arabidopsis thaliana haloacid dehalogenase-like hydrolase domain-containing protein mRNA, complete cds [NM_129690]
A_84_P15361	NM_130085	3.66572	Arabidopsis thaliana putative pectinesterase/pectinesterase inhibitor 17 mRNA, complete cds [NM_130085]
A_84_P11446	NM_101421	3.65276	Arabidopsis thaliana ABC transporter G family member 40 mRNA, complete cds [NM_101421]
A_84_P10862	NM_114679	3.62263	Arabidopsis thaliana two-component response regulator ARR5 mRNA, complete cds [NM_114679]
A_84_P14446	NM_127476	3.59653	Arabidopsis thaliana FLG22-induced receptor-like kinase 1 mRNA, complete cds [NM_127476]
A_84_P16493	NM_113159	3.57967	Arabidopsis thaliana protease inhibitor/seed storage/lipid transfer protein (LTP) family protein mRNA, complete cds [NM_113159]
A_84_P558829	NM_201829	3.55621	Arabidopsis thaliana senescence-associated protein 13 mRNA, complete cds [NM_201829]
A_84_P19456	NM_116688	3.55045	Arabidopsis thaliana cysteine-rich receptor-like protein kinase 37 mRNA, complete cds [NM_116688]
A_84_P10439	NM_100779	3.53158	Arabidopsis thaliana protein BIP3 mRNA, complete cds [NM_100779]
A_84_P20322	NM_114794	3.5258	Arabidopsis thaliana putative cysteine proteinase mRNA, complete cds [NM_114794]
A_84_P199304	NM_101817	3.52079	Arabidopsis thaliana defensin-like protein 19 mRNA, complete cds [NM_101817]
A_84_P17210	NM_104069	3.51037	Arabidopsis thaliana probable LRR receptor-like protein kinase mRNA, complete cds [NM_104069]
A_84_P16574	NM_115586	3.46445	Arabidopsis thaliana beta 1,3-glucanase 2 mRNA, complete cds [NM_115586]
A_84_P786837	NM_121311	3.45973	Arabidopsis thaliana putative WRKY transcription factor 75 mRNA, complete cds [NM_121311]
A_84_P18100	NM_105661	3.44109	Arabidopsis thaliana glutathione S-transferase TAU 11 mRNA, complete cds [NM_105661]
A_84_P10395	NM_101763	3.4283	Arabidopsis thaliana two-component response regulator ARR7 mRNA, complete cds [NM_101763]
A_84_P16197	NM_001124101	3.40497	Arabidopsis thaliana expansin A1 mRNA, complete cds [NM_001124101]
A_84_P22617	NM_125796	3.40127	Arabidopsis thaliana 3'(2'),5'-bisphosphate nucleotidase mRNA, complete cds [NM_125796]
A_84_P16885	NM_124313	3.39864	Arabidopsis thaliana bifunctional {beta}-D-xylosidase/{alpha}-L-arabinofuranosidase mRNA, complete cds [NM_124313]
A_84_P18133	NM_105367	3.36649	Arabidopsis thaliana Terpenoid cyclases family protein mRNA, complete cds [NM_105367]
A_84_P18309	NM_111761	3.33441	Arabidopsis thaliana glutathione S-transferase TAU 8 mRNA, complete cds [NM_111761]
A_84_P16734	NM_120045	3.32747	Arabidopsis thaliana SAUR-like auxin-responsive protein mRNA, complete cds [NM_120045]
A_84_P587549	NM_115911	3.30198	Arabidopsis thaliana uncharacterized protein mRNA, complete cds [NM_115911]
A_84_P850182	TC384346	3.28171	Rep: Xylosidase - Arabidopsis thaliana (Mouse-ear cress), complete [TC384346]
A_84_P245685	NM_114298	3.27037	Arabidopsis thaliana nitrilase 2 mRNA, complete cds [NM_114298]
A_84_P23341	NM_119645	3.26538	Arabidopsis thaliana SAUR-like auxin-responsive protein mRNA, complete cds [NM_119645]
A_84_P15248	NM_106425	3.25809	Arabidopsis thaliana nitrate reductase [NADH] 1 mRNA, complete cds [NM_106425]
A_84_P18552	NM_118231	3.22378	Arabidopsis thaliana amino acid transporter 1 mRNA, complete cds [NM_118231]
A_84_P833267	NM_116519	3.21502	Arabidopsis thaliana phenazine biosynthesis PhzC/PhzF family protein mRNA, complete cds [NM_116519]
A_84_P823227	NM_121736	3.20196	Arabidopsis thaliana myb family transcription factor RVE1 mRNA, complete cds [NM_121736]
A_84_P11358	NM_100261	3.19126	Arabidopsis thaliana uncharacterized protein mRNA, complete cds [NM_100261]
A_84_P21007	NM_129919	3.14573	Arabidopsis thaliana putative chitinase mRNA, complete cds [NM_129919]
A_84_P14561	NM_112442	3.13182	Arabidopsis thaliana probable polygalacturonase mRNA, complete cds [NM_112442]
A_84_P505670	NM_179929	3.12904	Arabidopsis thaliana B3 DNA-binding domain transcription factor mRNA, complete cds [NM_179929]
A_84_P23650	NM_104927	3.12832	Arabidopsis thaliana vacuolar calcium-binding protein-like protein mRNA, complete cds [NM_104927]
A_84_P12547	NM_128628	3.09195	Arabidopsis thaliana cytochrome P450 71A12 mRNA, complete cds [NM_128628]
A_84_P20425	NM_117318	3.08	Arabidopsis thaliana putative lipid transfer protein mRNA, complete cds [NM_117318]
A_84_P11746	NM_113655	3.07238	Arabidopsis thaliana putative pectate lyase 11 mRNA, complete cds [NM_113655]
A_84_P18111	NM_202375	3.04669	Arabidopsis thaliana caffeoyl-CoA 3-O-methyltransferase mRNA, complete cds [NM_202375]
A_84_P12763	NM_114916	3.03295	Arabidopsis thaliana Rossmann-fold NAD(P)-binding domain-containing protein mRNA, complete cds [NM_114916]
A_84_P12432	NM_106118	3.02019	Arabidopsis thaliana glutathione S-transferase TAU 10 mRNA, complete cds [NM_106118]
A_84_P567982	NM_117609	3.01115	Arabidopsis thaliana beta-amylase 5 mRNA, complete cds [NM_117609]
A_84_P16676	NM_118632	3.00028	Arabidopsis thaliana alpha-amylase 1 mRNA, complete cds [NM_118632]
A_84_P119582	NM_124225	2.99943	Arabidopsis thaliana bifunctional inhibitor/lipid-transfer protein/seed storage 2S albumin superfamily protein mRNA, complete cds [NM_124225]
A_84_P310613	NM_128161	2.98715	Arabidopsis thaliana putative defensin-like protein mRNA, complete cds [NM_128161]
A_84_P784848	NM_126244	2.9769	Arabidopsis thaliana histidine kinase 4 mRNA, complete cds [NM_126244]
A_84_P823870	NM_001035640	2.97232	Arabidopsis thaliana transcription factor HY5-like protein mRNA, complete cds [NM_001035640]
A_84_P17866	NM_100050	2.93891	Arabidopsis thaliana U-box domain-containing protein 54 mRNA, complete cds [NM_100050]
A_84_P788919	NM_129623	2.92748	Arabidopsis thaliana expansin A8 mRNA, complete cds [NM_129623]
A_84_P14299	NM_106161	2.91482	Arabidopsis thaliana pathogenesis-related protein 5 mRNA, complete cds [NM_106161]
A_84_P507007	NM_123523	2.90251	Arabidopsis thaliana uncharacterized protein mRNA, complete cds [NM_123523]
A_84_P20132	NM_127693	2.86569	Arabidopsis thaliana SAUR-like auxin-responsive protein mRNA, complete cds [NM_127693]
A_84_P23077	NM_102403	2.83575	Arabidopsis thaliana FAD-binding Berberine family protein mRNA, complete cds [NM_102403]
A_84_P99776	NM_113405	2.83383	Arabidopsis thaliana receptor like protein 41 mRNA, complete cds [NM_113405]
A_84_P17519	NM_115563	2.82951	Arabidopsis thaliana two-component response regulator ARR9 mRNA, complete cds [NM_115563]
A_84_P193394	NM_112540	2.80613	Arabidopsis thaliana pollen Ole e 1 allergen and extensin family protein mRNA, complete cds [NM_112540]
A_84_P290004	NM_179087	2.80602	Arabidopsis thaliana methionine sulfoxide reductase B9 mRNA, complete cds [NM_179087]
A_84_P836671	TA52555_3702	2.79878
A_84_P23455	NM_105534	2.79035	Arabidopsis thaliana probable carboxylesterase 6 mRNA, complete cds [NM_105534]
A_84_P815827	NM_148384	2.78033	Arabidopsis thaliana uncharacterized protein mRNA, complete cds [NM_148384]
A_84_P21400	NM_118501	2.77667	Arabidopsis thaliana cation/H(+) antiporter 17 mRNA, complete cds [NM_118501]
A_84_P177574	NM_113402	2.77565	Arabidopsis thaliana receptor like protein 39 mRNA, complete cds [NM_113402]
A_84_P811586	NM_123934	2.76397	Arabidopsis thaliana GDSL esterase/lipase mRNA, complete cds [NM_123934]
A_84_P196694	NM_123810	2.76038	Arabidopsis thaliana defensin-like protein mRNA, complete cds [NM_123810]
A_84_P584694	NM_129599	2.75293	Arabidopsis thaliana uncharacterized protein mRNA, complete cds [NM_129599]
A_84_P809041	NM_129410	2.74209	Arabidopsis thaliana non-specific lipid-transfer protein 2 mRNA, complete cds [NM_129410]
A_84_P564098	NM_201723	2.74008	Arabidopsis thaliana uncharacterized protein mRNA, complete cds [NM_201723]
A_84_P19895	NM_100339	2.73949	Arabidopsis thaliana myosin XI A mRNA, complete cds [NM_100339]
A_84_P12049	NM_120755	2.73245	Arabidopsis thaliana peroxidase 53 mRNA, complete cds [NM_120755]
A_84_P137009	NM_123809	2.7265	Arabidopsis thaliana ethylene- and jasmonate-responsive plant defensin mRNA, complete cds [NM_123809]
A_84_P766473	NM_122435	2.72649	Arabidopsis thaliana SPFH/Band 7/PHB domain-containing membrane-associated protein mRNA, complete cds [NM_122435]
A_84_P19997	NM_106125	2.7262	Arabidopsis thaliana gibberellin-regulated protein 6 mRNA, complete cds [NM_106125]
A_84_P55910	NM_117177	2.69264	Arabidopsis thaliana putative WRKY transcription factor 41 mRNA, complete cds [NM_117177]
A_84_P567920	NM_115657	2.68815	Arabidopsis thaliana uncharacterized protein mRNA, complete cds [NM_115657]
A_84_P12560	NM_128695	2.68761	Arabidopsis thaliana B-box zinc finger protein STH mRNA, complete cds [NM_128695]
A_84_P19825	NM_120501	2.68559	Arabidopsis thaliana phytochrome kinase substrate 4 mRNA, complete cds [NM_120501]
A_84_P22923	NM_128862	2.67834	Arabidopsis thaliana receptor like protein 24 mRNA, complete cds [NM_128862]
A_84_P613251	NM_112709	2.67395	Arabidopsis thaliana putative membrane lipoprotein mRNA, complete cds [NM_112709]
A_84_P21001	NM_103539	2.65165	Arabidopsis thaliana aspartyl protease family protein mRNA, complete cds [NM_103539]
A_84_P17447	NM_001202952	2.63773	Arabidopsis thaliana beta-fructofuranosidase, insoluble isoenzyme CWINV1 mRNA, complete cds [NM_001202952]
A_84_P16177	NM_106491	2.62049	Arabidopsis thaliana gibberellin 2-beta-dioxygenase 1 mRNA, complete cds [NM_106491]
A_84_P16678	NM_118674	2.60197	Arabidopsis thaliana gibberellin 20 oxidase 1 mRNA, complete cds [NM_118674]
A_84_P250315	NM_179648	2.59186	Arabidopsis thaliana plant natriuretic peptide A mRNA, complete cds [NM_179648]
A_84_P10711	NM_129490	2.57941	Arabidopsis thaliana jacalin-related lectin 23 mRNA, complete cds [NM_129490]
A_84_P16015	NM_121613	2.57234	Arabidopsis thaliana carboxyesterase 17 mRNA, complete cds [NM_121613]
A_84_P178774	NM_129689	2.5702	Arabidopsis thaliana transcription factor bHLH100 mRNA, complete cds [NM_129689]
A_84_P249535	NM_101205	2.56962	Arabidopsis thaliana Regulator of Vps4 activity in the MVB pathway protein mRNA, complete cds [NM_101205]
A_84_P21135	NM_111253	2.56	Arabidopsis thaliana SAUR-like auxin-responsive protein mRNA, complete cds [NM_111253]
A_84_P12972	NM_119834	2.55854	Arabidopsis thaliana cupin family protein mRNA, complete cds [NM_119834]
A_84_P591780	NM_201808	2.55076	Arabidopsis thaliana Ran BP2/NZF zinc finger-like protein mRNA, complete cds [NM_201808]
A_84_P812152	NM_118305	2.55047	Arabidopsis thaliana methionine sulfoxide reductase B9 mRNA, complete cds [NM_118305]
A_84_P11955	NM_118748	2.54487	Arabidopsis thaliana putative GATA transcription factor 22 mRNA, complete cds [NM_118748]
A_84_P230389	NM_113002	2.54209	Arabidopsis thaliana ABC transporter-like protein mRNA, complete cds [NM_113002]
A_84_P12066	NM_121179	2.53353	Arabidopsis thaliana protein kinase family protein mRNA, complete cds [NM_121179]
A_84_P264570	NM_126139	2.53082	Arabidopsis thaliana uncharacterized protein mRNA, complete cds [NM_126139]
A_84_P11412	NM_100921	2.51636	Arabidopsis thaliana two-component response regulator ARR4 mRNA, complete cds [NM_100921]
A_84_P569414	NM_126222	2.50993	Arabidopsis thaliana invertase/pectin methylesterase inhibitor-like protein mRNA, complete cds [NM_126222]
A_84_P21916	NM_101783	2.49671	Arabidopsis thaliana flavin-dependent monooxygenase 1 mRNA, complete cds [NM_101783]
A_84_P14510	NM_126361	2.48886	Arabidopsis thaliana expansin A15 mRNA, complete cds [NM_126361]
A_84_P23919	NM_129157	2.48564	Arabidopsis thaliana protein NDR1/HIN1-like 10 mRNA, complete cds [NM_129157]
A_84_P730499	EG479048	2.48241	AYBFM47TR pooled cDNA populations Arabidopsis thaliana cDNA, mRNA sequence [EG479048]
A_84_P17442	NM_113539	2.45605	Arabidopsis thaliana cytochrome P450 71B36 mRNA, complete cds [NM_113539]
A_84_P23174	NM_115132	2.45487	Arabidopsis thaliana alpha carbonic anhydrase 1 mRNA, complete cds [NM_115132]
A_84_P809677	NM_112495	2.4534	Arabidopsis thaliana aquaporin TIP2-1 mRNA, complete cds [NM_112495]
A_84_P796287	BT025690	2.43789	Arabidopsis thaliana [BT025690]
A_84_P19698	NM_123648	2.43702	Arabidopsis thaliana HXXXD-type acyl-transferase-like protein mRNA, complete cds [NM_123648]
A_84_P827137	NM_129167	2.43443	Arabidopsis thaliana B3 DNA-binding domain transcription factor mRNA, complete cds [NM_129167]
A_84_P13719	NM_115175	2.42892	Arabidopsis thaliana UDP-glucosyl transferase 73D1 mRNA, complete cds [NM_115175]
A_84_P14515	NM_111262	2.42396	Arabidopsis thaliana glutamate dehydrogenase 3 mRNA, complete cds [NM_111262]
A_84_P279060	NM_112067	2.42045	Arabidopsis thaliana uncharacterized protein mRNA, complete cds [NM_112067]
A_84_P15194	NM_179474	2.41384	Arabidopsis thaliana GDSL esterase/lipase mRNA, complete cds [NM_179474]
A_84_P829727	NM_121335	2.40279	Arabidopsis thaliana 4-substituted benzoates-glutamate ligase GH3.12 mRNA, complete cds [NM_121335]
A_84_P20170	NM_126250	2.39083	Arabidopsis thaliana purple acid phosphatase 8 mRNA, complete cds [NM_126250]
A_84_P224099	NM_001123832	2.38779	Arabidopsis thaliana early-phytochrome-responsive1 mRNA, complete cds [NM_001123832]
A_84_P751150	NM_100104	2.38774	Arabidopsis thaliana NAC domain-containing protein 4 mRNA, complete cds [NM_100104]
A_84_P811403	TA29020_3702	2.38687
A_84_P21485	NM_119878	2.38685	Arabidopsis thaliana methyl esterase 9 mRNA, complete cds [NM_119878]
A_84_P16401	NM_128101	2.38664	Arabidopsis thaliana receptor like protein 20 mRNA, complete cds [NM_128101]
A_84_P23218	NM_116158	2.37667	Arabidopsis thaliana monothiol glutaredoxin-S6 mRNA, complete cds [NM_116158]
A_84_P177214	NM_121965	2.37621	Arabidopsis thaliana sulfate transporter 3;5 mRNA, complete cds [NM_121965]
A_84_P284670	NM_128945	2.37527	Arabidopsis thaliana uncharacterized protein mRNA, complete cds [NM_128945]
A_84_P239215	NM_128160	2.37176	Arabidopsis thaliana plant defensin 1.3 mRNA, complete cds [NM_128160]
A_84_P541841	NM_104073	2.36829	Arabidopsis thaliana uncharacterized protein mRNA, complete cds [NM_104073]
A_84_P600850	NM_113774	2.36747	Arabidopsis thaliana AAA-type ATPase family protein mRNA, complete cds [NM_113774]
A_84_P16207	NM_105507	2.36565	Arabidopsis thaliana zinc finger-related protein mRNA, complete cds [NM_105507]
A_84_P18528	NM_117200	2.36205	Arabidopsis thaliana peroxidase 39 mRNA, complete cds [NM_117200]
A_84_P18118	NM_104521	2.35403	Arabidopsis thaliana nicotianamine synthase 4 mRNA, complete cds [NM_104521]
A_84_P210848	NM_122199	2.35217	Arabidopsis thaliana uncharacterized protein mRNA, complete cds [NM_122199]
A_84_P21901	NM_100560	2.34965	Arabidopsis thaliana monothiol glutaredoxin-S11 mRNA, complete cds [NM_100560]
A_84_P23931	NM_128656	2.34829	Arabidopsis thaliana oxysterol binding protein-related protein 1A mRNA, complete cds [NM_128656]
A_84_P14372	NM_102906	2.34802	Arabidopsis thaliana copper amine oxidase 2 mRNA, complete cds [NM_102906]
A_84_P13831	NM_118444	2.34409	Arabidopsis thaliana cysteine-rich receptor-like protein kinase 7 mRNA, complete cds [NM_118444]
A_84_P15283	NM_105281	2.33672	Arabidopsis thaliana probable thionin-2.4 mRNA, complete cds [NM_105281]
A_84_P10570	NM_101839	2.32483	Arabidopsis thaliana SAUR-like auxin-responsive protein mRNA, complete cds [NM_101839]
A_84_P851517	NM_125070	2.32274	Arabidopsis thaliana beta-galactosidase 4 mRNA, complete cds [NM_125070]
A_84_P752730	AY615373	2.30711	Arabidopsis thaliana microRNA miR163 type 1 precursor, complete sequence; alternatively spliced [AY615373]
A_84_P18416	NM_114477	2.30427	Arabidopsis thaliana zinc finger protein ZAT8 mRNA, complete cds [NM_114477]
A_84_P761076	NM_001035788	2.30023	Arabidopsis thaliana uncharacterized protein mRNA, complete cds [NM_001035788]
A_84_P22728	NM_100847	2.29532	Arabidopsis thaliana aspartyl protease-like protein mRNA, complete cds [NM_100847]
A_84_P74014	NM_111968	2.29419	Arabidopsis thaliana UDP-dependent glycosyltransferase 76B1 mRNA, complete cds [NM_111968]
A_84_P79415	NM_179645	2.28809	Arabidopsis thaliana transcription factor bHLH64 mRNA, complete cds [NM_179645]
A_84_P127531	NM_101983	2.28458	Arabidopsis thaliana extensin 3 mRNA, complete cds [NM_101983]
A_84_P18976	NM_102809	2.28404	Arabidopsis thaliana FAD-binding and BBE domain-containing protein mRNA, complete cds [NM_102809]
A_84_P10326	NM_125853	2.2787	Arabidopsis thaliana beta-D-xylosidase 4 mRNA, complete cds [NM_125853]
A_84_P260340	NM_106274	2.27625	Arabidopsis thaliana uncharacterized protein mRNA, complete cds [NM_106274]
A_84_P586802	NM_120178	2.27615	Arabidopsis thaliana uncharacterized protein mRNA, complete cds [NM_120178]
A_84_P823929	NM_179255	2.27545	Arabidopsis thaliana glutaredoxin ATGRXS13 mRNA, complete cds [NM_179255]
A_84_P760178	NM_001035712	2.25922	Arabidopsis thaliana AAA-type ATPase family protein mRNA, complete cds [NM_001035712]
A_84_P507017	NM_001125904	2.25839	Arabidopsis thaliana Glutathione S-transferase family protein mRNA, complete cds [NM_001125904]
A_84_P18763	NM_123950	2.25525	Arabidopsis thaliana CBL-interacting serine/threonine-protein kinase 20 mRNA, complete cds [NM_123950]
A_84_P15827	NM_120668	2.24953	Arabidopsis thaliana cytokinin-N-glucosyltransferase 2 mRNA, complete cds [NM_120668]
A_84_P15863	NM_121832	2.24725	Arabidopsis thaliana NAC domain containing protein 87 mRNA, complete cds [NM_121832]
A_84_P12584	NM_126478	2.24622	Arabidopsis thaliana nudix hydrolase 6 mRNA, complete cds [NM_126478]
A_84_P858602	NM_112107	2.24475	Arabidopsis thaliana putative 3-methyladenine glycosylase I mRNA, complete cds [NM_112107]
A_84_P14945	NM_122965	2.24239	Arabidopsis thaliana carbohydrate-binding X8 domain-containing protein mRNA, complete cds [NM_122965]
A_84_P858241	TA32694_3702	2.23223	Rep: FRO2-like protein; NADPH oxidase-like - Arabidopsis thaliana (Mouse-ear cress), partial (33%) [TC398487]
A_84_P93089	NM_179324	2.23187	Arabidopsis thaliana uncharacterized protein mRNA, complete cds [NM_179324]
A_84_P15701	NM_117463	2.22457	Arabidopsis thaliana serine hydroxymethyltransferase 5 mRNA, complete cds [NM_117463]
A_84_P17884	NM_001085319	2.21749	Arabidopsis thaliana glycosyl hydrolase family protein 17 mRNA, complete cds [NM_001085319]
A_84_P12251	NM_120965	2.21333	Arabidopsis thaliana Inositol monophosphatase family protein mRNA, complete cds [NM_120965]
A_84_P57900	NM_115557	2.21232	Arabidopsis thaliana transcription factor ORG3 mRNA, complete cds [NM_115557]
A_84_P21409	NM_118702	2.20621	Arabidopsis thaliana beta-carotene 3-hydroxylase 1 mRNA, complete cds [NM_118702]
A_84_P12816	NM_116161	2.2059	Arabidopsis thaliana glutaredoxin-C14 mRNA, complete cds [NM_116161]
A_84_P162443	NM_125847	2.19971	Arabidopsis thaliana protein TUNICAMYCIN INDUCED 1 mRNA, complete cds [NM_125847]
A_84_P16807	NM_121782	2.1961	Arabidopsis thaliana P-loop containing nucleoside triphosphate hydrolases superfamily protein mRNA, complete cds [NM_121782]
A_84_P607864	NM_111158	2.19178	Arabidopsis thaliana gibberellin-regulated protein 5 mRNA, complete cds [NM_111158]
A_84_P14725	TC377111	2.19026	Rep: Chromosome chr10 scaffold_43, whole genome shotgun sequence - Vitis vinifera (Grape), partial (82%) [TC377111]
A_84_P16903	NM_124842	2.17831	Arabidopsis thaliana ankyrin repeat family protein mRNA, complete cds [NM_124842]
A_84_P11926	NM_118058	2.16935	Arabidopsis thaliana Long-chain-alcohol oxidase FAO4A mRNA, complete cds [NM_118058]
A_84_P14410	NM_128868	2.16686	Arabidopsis thaliana receptor like protein 28 mRNA, complete cds [NM_128868]
A_84_P18929	NM_104742	2.16518	Arabidopsis thaliana pectin lyase-like protein mRNA, complete cds [NM_104742]
A_84_P857595	NM_180317	2.16242	Arabidopsis thaliana uncharacterized protein mRNA, complete cds [NM_180317]
A_84_P17365	NM_111731	2.15887	Arabidopsis thaliana J domain protein ATERDJ3A mRNA, complete cds [NM_111731]
A_84_P851718	NM_119817	2.158	Arabidopsis thaliana transcription factor BEE 2 mRNA, complete cds [NM_119817]
A_84_P723098	BX825134	2.14773	Arabidopsis thaliana Full-length cDNA Complete sequence from clone GSLTSIL14ZF06 of Silique of strain col-0 of Arabidopsis thaliana (thale cress) [BX825134]
A_84_P145049	NM_101357	2.14635	Arabidopsis thaliana cadmium resistance protein 1 mRNA, complete cds [NM_101357]
A_84_P808216	TA27415_3702	2.1448
A_84_P739644	NM_105694	2.14149	Arabidopsis thaliana nodulin MtN21-like transporter UMAMIT36 mRNA, complete cds [NM_105694]
A_84_P12301	NM_102827	2.13165	Arabidopsis thaliana vacuolar sorting receptor 6 mRNA, complete cds [NM_102827]
A_84_P16844	NM_123186	2.12153	Arabidopsis thaliana Protein kinase family protein mRNA, complete cds [NM_123186]
A_84_P737368	NM_001084200	2.11641	Arabidopsis thaliana uncharacterized protein mRNA, complete cds [NM_001084200]
A_84_P16960	NM_121590	2.1086	Arabidopsis thaliana zinc finger protein CONSTANS-LIKE 1 mRNA, complete cds [NM_121590]
A_84_P21915	NM_101872	2.10753	Arabidopsis thaliana expansin-A11 mRNA, complete cds [NM_101872]
A_84_P824281	NM_202367	2.1066	Arabidopsis thaliana SABATH family methyltransferase PXMT1 mRNA, complete cds [NM_202367]
A_84_P850629	TC393095	2.10452	Rep: Chromosome chr12 scaffold_36, whole genome shotgun sequence - Vitis vinifera (Grape), partial (35%) [TC393095]
A_84_P20365	NM_115784	2.10281	Arabidopsis thaliana pirin-1 mRNA, complete cds [NM_115784]
A_84_P10141	NM_120233	2.10087	Arabidopsis thaliana Lectin-domain containing receptor kinase A4.2 mRNA, complete cds [NM_120233]
A_84_P789861	NM_119820	2.1	Arabidopsis thaliana protein RAD-like 3 mRNA, complete cds [NM_119820]
A_84_P295824	NM_115556	2.09976	Arabidopsis thaliana transcription factor ORG2 mRNA, complete cds [NM_115556]
A_84_P823098	NM_112338	2.09873	Arabidopsis thaliana bidirectional sugar transporter SWEET2 mRNA, complete cds [NM_112338]
A_84_P793408	AV564310	2.09822	AV564310 Arabidopsis thaliana green siliques Columbia Arabidopsis thaliana cDNA clone SQ202d11F 3', mRNA sequence [AV564310]
A_84_P21657	NM_001203653	2.09158	Arabidopsis thaliana heavy metal transport/detoxification domain-containing protein mRNA, complete cds [NM_001203653]
A_84_P15742	NM_118880	2.09077	Arabidopsis thaliana aluminum induced protein with YGL and LRDR motifs mRNA, complete cds [NM_118880]
A_84_P10505	NM_202441	2.08623	Arabidopsis thaliana serine/threonine-protein kinase SRK2C mRNA, complete cds [NM_202441]
A_84_P851921	BX822927	2.08445	Arabidopsis thaliana Full-length cDNA Complete sequence from clone GSLTFB73ZE03 of Flowers and buds of strain col-0 of Arabidopsis thaliana (thale cress) [BX822927]
A_84_P17614	NM_001084966	2.07362	Arabidopsis thaliana cysteine-rich receptor-like protein kinase 13 mRNA, complete cds [NM_001084966]
A_84_P247395	NM_113554	2.07272	Arabidopsis thaliana RPW8 domain-containing powdery mildew resistance protein mRNA, complete cds [NM_113554]
A_84_P137779	NM_119164	2.0646	Arabidopsis thaliana uncharacterized protein mRNA, complete cds [NM_119164]
A_84_P103716	NM_120414	2.06244	Arabidopsis thaliana lectin-like protein mRNA, complete cds [NM_120414]
A_84_P777695	NM_001084733	2.06135	Arabidopsis thaliana protein LIGHT SENSITIVE HYPOCOTYLS 4 mRNA, complete cds [NM_001084733]
A_84_P17510	NM_102235	2.06003	Arabidopsis thaliana putative alpha,alpha-trehalose-phosphate synthase [UDP-forming] 9 mRNA, complete cds [NM_102235]
A_84_P22911	NM_127054	2.05993	Arabidopsis thaliana gibberellin-regulated protein mRNA, complete cds [NM_127054]
A_84_P310443	NM_179329	2.0557	Arabidopsis thaliana RING-variant domain-containing protein mRNA, complete cds [NM_179329]
A_84_P13709	NM_114937	2.05531	Arabidopsis thaliana putative calcium-binding protein CML41 mRNA, complete cds [NM_114937]
A_84_P20605	NM_122361	2.0535	Arabidopsis thaliana putative 2OG-Fe(II) oxygenase mRNA, complete cds [NM_122361]
A_84_P15153	NM_100245	2.05058	Arabidopsis thaliana ankyrin-repeat containing protein mRNA, complete cds [NM_100245]
A_84_P13916	NM_119806	2.04833	Arabidopsis thaliana peroxidase 49 mRNA, complete cds [NM_119806]
A_84_P14783	NM_118611	2.04087	Arabidopsis thaliana putative pectate lyase 18 mRNA, complete cds [NM_118611]
A_84_P853089	NM_001084130	2.04016	Arabidopsis thaliana expansin A10 mRNA, complete cds [NM_001084130]
A_84_P242433	NM_113406	2.03766	Arabidopsis thaliana receptor like protein 42 mRNA, complete cds [NM_113406]
A_84_P559359	NM_125162	2.03263	Arabidopsis thaliana uncharacterized protein mRNA, complete cds [NM_125162]
A_84_P12620	NM_126351	2.03029	Arabidopsis thaliana ribonuclease 1 mRNA, complete cds [NM_126351]
A_84_P22693	NM_202378	2.02811	Arabidopsis thaliana ACT domain-containing protein mRNA, complete cds [NM_202378]
A_84_P14898	NM_121114	2.02659	Arabidopsis thaliana aspartyl protease family protein mRNA, complete cds [NM_121114]
A_84_P845967	NM_122163	2.02425	Arabidopsis thaliana putative WRKY transcription factor 38 mRNA, complete cds [NM_122163]
A_84_P759631	TC374503	2.01837	Rep: Glycine-rich cell wall structural protein precursor - Arabidopsis thaliana (Mouse-ear cress), complete [TC374503]
A_84_P822924	NM_122760	2.01171	Arabidopsis thaliana basic leucine zipper 63 mRNA, complete cds [NM_122760]
A_84_P14049	NM_104495	2.01167	Arabidopsis thaliana R2R3 transcription factor MYB72 mRNA, complete cds [NM_104495]
A_84_P808228	NM_112938	2.00955	Arabidopsis thaliana glycine-rich protein 5 mRNA, complete cds [NM_112938]
A_84_P10496	NM_102089	2.0035	Arabidopsis thaliana UDP-glycosyltransferase 85A1 mRNA, complete cds [NM_102089]
A_84_P59780	NM_101739	2.00266	Arabidopsis thaliana protein phytochrome kinase substrate 3 mRNA, complete cds [NM_101739]
A_84_P17923	NM_001036885	1.99661	Arabidopsis thaliana basic leucine zipper 63 mRNA, complete cds [NM_001036885]
A_84_P13546	NM_129798	1.99618	Arabidopsis thaliana E3 ubiquitin-protein ligase ATL41 mRNA, complete cds [NM_129798]
A_84_P75644	NM_179606	1.99384	Arabidopsis thaliana glycine-rich protein 9 mRNA, complete cds [NM_179606]
A_84_P796487	NM_102188	1.99274	Arabidopsis thaliana F-box/kelch-repeat protein mRNA, complete cds [NM_102188]
A_84_P848382	NM_101080	1.98795	Arabidopsis thaliana vacuolar calcium-binding protein-like protein mRNA, complete cds [NM_101080]
A_84_P16925	NM_125421	1.98593	Arabidopsis thaliana concanavalin A-like lectin kinase-like protein mRNA, complete cds [NM_125421]
A_84_P18656	NM_120356	1.9845	Arabidopsis thaliana glutathione transferase lambda 1 mRNA, complete cds [NM_120356]
A_84_P20176	NM_130043	1.98064	Arabidopsis thaliana uclacyanin 2 mRNA, complete cds [NM_130043]
A_84_P225559	NM_125877	1.97777	Arabidopsis thaliana putative WRKY transcription factor 51 mRNA, complete cds [NM_125877]
A_84_P15370	NM_100376	1.97639	Arabidopsis thaliana protein disulfide-isomerase like 2-2 mRNA, complete cds [NM_100376]
A_84_P586938	NM_124352	1.972	Arabidopsis thaliana ferric reduction oxidase 7 mRNA, complete cds [NM_124352]
A_84_P11719	NM_113137	1.97116	Arabidopsis thaliana lipoxygenase 5 mRNA, complete cds [NM_113137]
A_84_P563838	NM_100331	1.96507	Arabidopsis thaliana plasmodesmata-located protein 2 mRNA, complete cds [NM_100331]
A_84_P23698	NM_001198137	1.95238	Arabidopsis thaliana gibberellin-regulated protein 9 mRNA, complete cds [NM_001198137]
A_84_P199724	NM_123729	1.9513	Arabidopsis thaliana zinc knuckle (CCHC-type) family protein mRNA, complete cds [NM_123729]
A_84_P761052	NM_180354	1.93463	Arabidopsis thaliana alpha carbonic anhydrase 1 mRNA, complete cds [NM_180354]
A_84_P730452	AA713039	1.93388
A_84_P20237	NM_102406	1.93166	Arabidopsis thaliana FAD-binding and BBE domain-containing protein mRNA, complete cds [NM_102406]
A_84_P10997	NM_118460	1.92905	Arabidopsis thaliana putative cysteine-rich receptor-like protein kinase 23 mRNA, complete cds [NM_118460]
A_84_P19339	NM_112211	1.92221	Arabidopsis thaliana disease resistance-responsive, dirigent domain-containing protein mRNA, complete cds [NM_112211]
A_84_P86169	NM_117977	1.91861	Arabidopsis thaliana uncharacterized protein mRNA, complete cds [NM_117977]
A_84_P17680	NM_120046	1.91707	Arabidopsis thaliana SAUR-like auxin-responsive protein mRNA, complete cds [NM_120046]
A_84_P814710	NM_101356	1.91455	Arabidopsis thaliana cadmium resistance protein 2 mRNA, complete cds [NM_101356]
A_84_P206918	NM_106166	1.90718	Arabidopsis thaliana J-domain protein required for chloroplast accumulation response 1 mRNA, complete cds [NM_106166]
A_84_P145309	NM_117456	1.90716	Arabidopsis thaliana leucine-rich repeat-containing protein mRNA, complete cds [NM_117456]
A_84_P787999	NM_113862	1.90183	Arabidopsis thaliana atypical bHLH transcriptional factor P1R3 mRNA, complete cds [NM_113862]
A_84_P791532	NM_112725	1.89849	Arabidopsis thaliana NAC domain containing protein 58 mRNA, complete cds [NM_112725]
A_84_P126821	NM_201974	1.89769	Arabidopsis thaliana two-component response regulator-like APRR9 mRNA, complete cds [NM_201974]
A_84_P21761	NM_105125	1.89451	Arabidopsis thaliana glutaredoxin-like protein mRNA, complete cds [NM_105125]
A_84_P157885	NM_120092	1.89325	Arabidopsis thaliana microtubule-associated protein-like protein mRNA, complete cds [NM_120092]
A_84_P146938	NM_100126	1.89174	Arabidopsis thaliana protein NIM1-INTERACTING 1 mRNA, complete cds [NM_100126]
A_84_P559313	NM_203149	1.89086	Arabidopsis thaliana pfkB-like carbohydrate kinase family protein mRNA, complete cds [NM_203149]
A_84_P153835	NM_127736	1.89034	Arabidopsis thaliana MYB transcription factor RSM1 mRNA, complete cds [NM_127736]
A_84_P543604	NM_103634	1.89002	Arabidopsis thaliana uncharacterized protein mRNA, complete cds [NM_103634]
A_84_P582090	NM_180279	1.88986	Arabidopsis thaliana RING-H2 finger protein ATL77 mRNA, complete cds [NM_180279]
A_84_P214628	NM_124668	1.88881	Arabidopsis thaliana membrane-associated kinase regulator family protein mRNA, complete cds [NM_124668]
A_84_P10891	NM_115329	1.88868	Arabidopsis thaliana glutamate carboxypeptidase mRNA, complete cds [NM_115329]
A_84_P818252	NM_127165	1.88527	Arabidopsis thaliana non-symbiotic hemoglobin 1 mRNA, complete cds [NM_127165]
A_84_P837979	NM_101518	1.88291	Arabidopsis thaliana ASYMMETRIC LEAVES 2-like 9 mRNA, complete cds [NM_101518]
A_84_P16615	NM_116570	1.87335	Arabidopsis thaliana translocon at the inner envelope membrane of chloroplasts 20-IV mRNA, complete cds [NM_116570]
A_84_P17298	NM_130072	1.86835	Arabidopsis thaliana cyclin p3;1 mRNA, complete cds [NM_130072]
A_84_P23890	NM_128856	1.85828	Arabidopsis thaliana atypical dual-specicity phosphatase mRNA, complete cds [NM_128856]
A_84_P16275	NM_129559	1.85218	Arabidopsis thaliana 60S acidic ribosomal protein P0-1 mRNA, complete cds [NM_129559]
A_84_P799508	NM_100103	1.85122	Arabidopsis thaliana NAC domain-containing protein 3 mRNA, complete cds [NM_100103]
A_84_P21957	NM_128058	1.85098	Arabidopsis thaliana putative WRKY transcription factor 60 mRNA, complete cds [NM_128058]
A_84_P183494	NM_118603	1.8503	Arabidopsis thaliana uncharacterized protein mRNA, complete cds [NM_118603]
A_84_P20996	NM_104066	1.84907	Arabidopsis thaliana putative LRR receptor-like serine/threonine-protein kinase mRNA, complete cds [NM_104066]
A_84_P17937	NM_179419	1.84322	Arabidopsis thaliana alkaline/neutral invertase CINV1 mRNA, complete cds [NM_179419]
A_84_P18663	NM_120616	1.84274	Arabidopsis thaliana peroxidase 52 mRNA, complete cds [NM_120616]
A_84_P18936	NM_100229	1.8411	Arabidopsis thaliana NETWORKED 3A mRNA, complete cds [NM_100229]
A_84_P12960	NM_117545	1.8363	Arabidopsis thaliana germin-like protein 9 mRNA, complete cds [NM_117545]
A_84_P16577	NM_102001	1.83171	Arabidopsis thaliana uncharacterized protein mRNA, complete cds [NM_102001]
A_84_P19516	NM_118679	1.82973	Arabidopsis thaliana dehydration-responsive element-binding protein 1C mRNA, complete cds [NM_118679]
A_84_P765839	NM_001125670	1.82949	Arabidopsis thaliana SAUR-like auxin-responsive protein mRNA, complete cds [NM_001125670]
A_84_P11724	NM_112485	1.82766	Arabidopsis thaliana probable isoaspartyl peptidase/L-asparaginase 2 mRNA, complete cds [NM_112485]
A_84_P843083	NM_106303	1.82759	Arabidopsis thaliana auxin efflux carrier family protein mRNA, complete cds [NM_106303]
A_84_P809484	NM_121600	1.82599	Arabidopsis thaliana S-adenosylmethionine decarboxylase proenzyme 2 mRNA, complete cds [NM_121600]
A_84_P20392	NM_116402	1.82496	Arabidopsis thaliana putative WRKY transcription factor 47 mRNA, complete cds [NM_116402]
A_84_P19781	NM_125837	1.81821	Arabidopsis thaliana oligopeptide transporter 4 mRNA, complete cds [NM_125837]
A_84_P139909	NM_124287	1.81446	Arabidopsis thaliana uncharacterized protein mRNA, complete cds [NM_124287]
A_84_P100746	NM_113741	1.81428	Arabidopsis thaliana TRAF-like family protein mRNA, complete cds [NM_113741]
A_84_P23101	NM_113085	1.80833	Arabidopsis thaliana B-box type zinc finger-containing protein mRNA, complete cds [NM_113085]
A_84_P549811	NM_179449	1.80708	Arabidopsis thaliana uncharacterized protein mRNA, complete cds [NM_179449]
A_84_P768857	NM_001085242	1.80561	Arabidopsis thaliana uncharacterized protein mRNA, complete cds [NM_001085242]
A_84_P255500	NM_001125961	1.80354	Arabidopsis thaliana calcium-binding endonuclease/exonuclease/phosphatase family protein mRNA, complete cds [NM_001125961]
A_84_P14974	NM_123813	1.80274	Arabidopsis thaliana putative calcium-binding protein CML43 mRNA, complete cds [NM_123813]
A_84_P784171	NM_123758	1.802	Arabidopsis thaliana pfkB-like carbohydrate kinase family protein mRNA, complete cds [NM_123758]
A_84_P787949	NM_130177	1.80111	Arabidopsis thaliana late embryogenesis abundant hydroxyproline-rich glycoprotein mRNA, complete cds [NM_130177]
A_84_P23439	NM_122241	1.7936	Arabidopsis thaliana GRAM domain-containing protein / ABA-responsive protein-related mRNA, complete cds [NM_122241]
A_84_P769417	NM_001125881	1.7935	Arabidopsis thaliana uncharacterized protein mRNA, complete cds [NM_001125881]
A_84_P16041	NM_120497	1.79338	Arabidopsis thaliana transcription factor bHLH101 mRNA, complete cds [NM_120497]
A_84_P22985	NM_129242	1.79272	Arabidopsis thaliana probable xyloglucan endotransglucosylase/hydrolase protein 32 mRNA, complete cds [NM_129242]
A_84_P767599	NM_124443	1.79212	Arabidopsis thaliana uncharacterized protein mRNA, complete cds [NM_124443]
A_84_P11328	NM_101897	1.79135	Arabidopsis thaliana SAUR-like auxin-responsive protein mRNA, complete cds [NM_101897]
A_84_P21256	NM_114516	1.78788	Arabidopsis thaliana oxidoreductase, 2OG-Fe(II) oxygenase family protein mRNA, complete cds [NM_114516]
A_84_P16974	NM_122070	1.78519	Arabidopsis thaliana germin-like protein subfamily 3 member 3 mRNA, complete cds [NM_122070]
A_84_P185334	NM_148110	1.78512	Arabidopsis thaliana uncharacterized protein mRNA, complete cds [NM_148110]
A_84_P12234	NM_001036812	1.78305	Arabidopsis thaliana uncharacterized protein mRNA, complete cds [NM_001036812]
A_84_P18423	NM_114616	1.78243	Arabidopsis thaliana putative calcium-binding protein CML47 mRNA, complete cds [NM_114616]
A_84_P838362	NM_129876	1.78202	Arabidopsis thaliana transcription factor bHLH129 mRNA, complete cds [NM_129876]
A_84_P18297	NM_111255	1.77673	Arabidopsis thaliana SAUR-like auxin-responsive protein mRNA, complete cds [NM_111255]
A_84_P14348	NM_101239	1.77312	Arabidopsis thaliana 6-phosphogluconolactonase 1 mRNA, complete cds [NM_101239]
A_84_P555846	NM_125902	1.77099	Arabidopsis thaliana uncharacterized protein mRNA, complete cds [NM_125902]
A_84_P16494	NM_113083	1.76959	Arabidopsis thaliana cyclin p2;1 mRNA, complete cds [NM_113083]
A_84_P763996	NM_001036638	1.76679	Arabidopsis thaliana beta-carotene 3-hydroxylase 1 mRNA, complete cds [NM_001036638]
A_84_P829748	NM_122105	1.76675	Arabidopsis thaliana aldehyde oxidase 1 mRNA, complete cds [NM_122105]
A_84_P19999	NM_104155	1.7657	Arabidopsis thaliana phototropic-responsive NPH3 family protein mRNA, complete cds [NM_104155]
A_84_P595614	NM_117518	1.76234	Arabidopsis thaliana ankyrin repeat-containing protein mRNA, complete cds [NM_117518]
A_84_P20402	NM_116689	1.75257	Arabidopsis thaliana cysteine-rich receptor-like protein kinase 38 mRNA, complete cds [NM_116689]
A_84_P135345	NM_126336	1.74693	Arabidopsis thaliana UDP-galactose transporter 1 mRNA, complete cds [NM_126336]
A_84_P19975	NM_106400	1.74543	Arabidopsis thaliana protein disulfide isomerase-like 1-2 mRNA, complete cds [NM_106400]
A_84_P23103	NM_112356	1.74185	Arabidopsis thaliana phosphoenolpyruvate carboxylase 3 mRNA, complete cds [NM_112356]
A_84_P194204	NM_119524	1.73993	Arabidopsis thaliana uncharacterized protein mRNA, complete cds [NM_119524]
A_84_P12558	NM_129047	1.73746	Arabidopsis thaliana vacuolar-sorting receptor 5 mRNA, complete cds [NM_129047]
A_84_P65284	NM_100664	1.73744	Arabidopsis thaliana LOB domain-containing protein 1 mRNA, complete cds [NM_100664]
A_84_P21458	NM_119924	1.73405	Arabidopsis thaliana BTB and TAZ domain protein 5 mRNA, complete cds [NM_119924]
A_84_P15126	NM_105583	1.73223	Arabidopsis thaliana uncharacterized protein mRNA, complete cds [NM_105583]
A_84_P12515	NM_129264	1.73074	Arabidopsis thaliana protein ROP interactive partner 2 mRNA, complete cds [NM_129264]
A_84_P104386	NM_126451	1.73069	Arabidopsis thaliana MATE efflux family protein mRNA, complete cds [NM_126451]
A_84_P23733	NM_106654	1.72833	Arabidopsis thaliana adenine phosphoribosyl transferase 2 mRNA, complete cds [NM_106654]
A_84_P20656	NM_123973	1.72649	Arabidopsis thaliana peptide transporter 3 mRNA, complete cds [NM_123973]
A_84_P785892	NM_103838	1.72526	Arabidopsis thaliana uncharacterized protein mRNA, complete cds [NM_103838]
A_84_P269670	NM_117560	1.72053	Arabidopsis thaliana protein IQ-domain 19 mRNA, complete cds [NM_117560]
A_84_P19638	NM_121410	1.72003	Arabidopsis thaliana glutaredoxin ROXY2 mRNA, complete cds [NM_121410]
A_84_P757131	NM_001035869	1.716	Arabidopsis thaliana uncharacterized protein mRNA, complete cds [NM_001035869]
A_84_P10515	NM_103117	1.7149	Arabidopsis thaliana avirulence induced protein mRNA, complete cds [NM_103117]
A_84_P808198	NM_001124107	1.71209	Arabidopsis thaliana MLP-like protein 28 mRNA, complete cds [NM_001124107]
A_84_P10745	NM_111630	1.71116	Arabidopsis thaliana glutamate receptor 1.4 mRNA, complete cds [NM_111630]
A_84_P14703	NM_001083996	1.70873	Arabidopsis thaliana PHD finger protein mRNA, complete cds [NM_001083996]
A_84_P557103	NM_129511	1.70656	Arabidopsis thaliana uncharacterized protein mRNA, complete cds [NM_129511]
A_84_P15082	NM_121321	1.70364	Arabidopsis thaliana NAC domain containing protein 83 mRNA, complete cds [NM_121321]
A_84_P11330	NM_101028	1.70198	Arabidopsis thaliana probable xyloglucan endotransglucosylase/hydrolase protein 8 mRNA, complete cds [NM_101028]
A_84_P11111	NM_120884	1.70125	Arabidopsis thaliana RPA70-kDa subunit B mRNA, complete cds [NM_120884]
A_84_P271630	NM_202240	1.6975	Arabidopsis thaliana chlorophyllide a oxygenase mRNA, complete cds [NM_202240]
A_84_P787266	NM_122518	1.69686	Arabidopsis thaliana putative WRKY transcription factor 50 mRNA, complete cds [NM_122518]
A_84_P761387	NM_001084829	1.69674	Arabidopsis thaliana protein ROTUNDIFOLIA like 7 mRNA, complete cds [NM_001084829]
A_84_P796036	DR356400	1.69575	4496612 CERES-148 Arabidopsis thaliana cDNA clone 1008156 5', mRNA sequence [DR356400]
A_84_P23550	NM_125493	1.6956	Arabidopsis thaliana replication protein A 70 kDa DNA-binding subunit D mRNA, complete cds [NM_125493]
A_84_P13968	NM_121646	1.69424	Arabidopsis thaliana HXXXD-type acyl-transferase-like protein mRNA, complete cds [NM_121646]
A_84_P23633	NM_103518	1.69383	Arabidopsis thaliana P-loop containing nucleoside triphosphate hydrolases superfamily protein mRNA, complete cds [NM_103518]
A_84_P121202	NM_125064	1.69266	Arabidopsis thaliana putative F-box/FBD/LRR-repeat protein mRNA, complete cds [NM_125064]
A_84_P15844	NM_121115	1.69242	Arabidopsis thaliana aspartyl protease family protein mRNA, complete cds [NM_121115]
A_84_P12720	NM_112225	1.69224	Arabidopsis thaliana beta galactosidase 1 mRNA, complete cds [NM_112225]
A_84_P222036	NM_119440	1.692	Arabidopsis thaliana SRPBCC ligand-binding domain-containing protein mRNA, complete cds [NM_119440]
A_84_P122072	NM_180788	1.69175	Arabidopsis thaliana Luminal-binding protein 2 mRNA, complete cds [NM_180788]
A_84_P272040	NM_112337	1.69054	Arabidopsis thaliana uncharacterized protein mRNA, complete cds [NM_112337]
A_84_P867721	NM_117722	1.68848	Arabidopsis thaliana putative beta-1,3-endoglucanase mRNA, complete cds [NM_117722]
A_84_P63754	NM_148130	1.68813	Arabidopsis thaliana uncharacterized protein mRNA, complete cds [NM_148130]
A_84_P14281	NM_101424	1.68354	Arabidopsis thaliana gibberellin 3-beta-dioxygenase 1 mRNA, complete cds [NM_101424]
A_84_P20386	NM_115045	1.67673	Arabidopsis thaliana vacuolar cation/proton exchanger 3 mRNA, complete cds [NM_115045]
A_84_P532349	NM_111786	1.67377	Arabidopsis thaliana exocyst subunit exo70 family protein H4 mRNA, complete cds [NM_111786]
A_84_P17749	NM_121516	1.67344	Arabidopsis thaliana uncharacterized protein mRNA, complete cds [NM_121516]
A_84_P267250	NM_123786	1.67312	Arabidopsis thaliana transcription activator GLK2 mRNA, complete cds [NM_123786]
A_84_P825902	NM_001203052	1.67244	Arabidopsis thaliana uncharacterized protein mRNA, complete cds [NM_001203052]
A_84_P750006	NM_106181	1.67216	Arabidopsis thaliana protein RADIALIS-like 6 mRNA, complete cds [NM_106181]
A_84_P753793	NM_001084337	1.67046	Arabidopsis thaliana MLP-like protein 28 mRNA, complete cds [NM_001084337]
A_84_P233429	NM_104619	1.67043	Arabidopsis thaliana CC-NBS-LRR class disease resistance protein mRNA, complete cds [NM_104619]
A_84_P18081	NM_106291	1.66877	Arabidopsis thaliana RING-H2 finger protein ATL8 mRNA, complete cds [NM_106291]
A_84_P12493	NM_128606	1.66702	Arabidopsis thaliana monothiol glutaredoxin-S9 mRNA, complete cds [NM_128606]
A_84_P14433	NM_128859	1.66604	Arabidopsis thaliana glycosyl hydrolase 9B8 mRNA, complete cds [NM_128859]
A_84_P18030	NM_102808	1.66537	Arabidopsis thaliana FAD-binding Berberine family protein mRNA, complete cds [NM_102808]
A_84_P807980	NM_103364	1.66316	Arabidopsis thaliana nitrate reductase [NADH] 2 mRNA, complete cds [NM_103364]
A_84_P592063	NM_148321	1.6623	Arabidopsis thaliana uncharacterized protein mRNA, complete cds [NM_148321]
A_84_P184024	NM_129266	1.66153	Arabidopsis thaliana protamine P1 family protein mRNA, complete cds [NM_129266]
A_84_P18338	NM_112550	1.66151	Arabidopsis thaliana ethylene-responsive transcription factor RAP2-3 mRNA, complete cds [NM_112550]
A_84_P19239	NM_103564	1.65933	Arabidopsis thaliana ethylene-responsive transcription factor ERF014 mRNA, complete cds [NM_103564]
A_84_P19220	NM_129479	1.65921	Arabidopsis thaliana major facilitator protein mRNA, complete cds [NM_129479]
A_84_P831196	TA48723_3702	1.65915	Rep: Kinesin-like protein - Arabidopsis thaliana (Mouse-ear cress), complete [TC402965]
A_84_P786027	BX832525	1.65745	Arabidopsis thaliana Full-length cDNA Complete sequence from clone GSLTPGH78ZH03 of Hormone Treated Callus of strain col-0 of Arabidopsis thaliana (thale cress) [BX832525]
A_84_P12373	NM_001123812	1.65404	Arabidopsis thaliana probable apyrase 3 mRNA, complete cds [NM_001123812]
A_84_P863388	BP867701	1.64918
A_84_P19361	NM_114455	1.6472	Arabidopsis thaliana cysteine-rich receptor-like protein kinase 4 mRNA, complete cds [NM_114455]
A_84_P788434	NM_127735	1.64564	Arabidopsis thaliana uncharacterized oxidative stress response protein mRNA, complete cds [NM_127735]
A_84_P19697	NM_103687	1.64333	Arabidopsis thaliana receptor like protein 7 mRNA, complete cds [NM_103687]
A_84_P12484	NM_104598	1.63983	Arabidopsis thaliana Disease resistance-responsive (dirigent-like protein) family protein mRNA, complete cds [NM_104598]
A_84_P136665	NM_117632	1.6393	Arabidopsis thaliana ERD (early-responsive to dehydration stress) family protein mRNA, complete cds [NM_117632]
A_84_P18315	NM_111829	1.63694	Arabidopsis thaliana monodehydroascorbate reductase (NADH) mRNA, complete cds [NM_111829]
A_84_P10933	NM_116295	1.63246	Arabidopsis thaliana C2 calcium/lipid-binding plant phosphoribosyltransferase family protein mRNA, complete cds [NM_116295]
A_84_P564785	NM_101291	1.62616	Arabidopsis thaliana probable apyrase 5 mRNA, complete cds [NM_101291]
A_84_P20140	NM_127375	1.62561	Arabidopsis thaliana Sec14p-like phosphatidylinositol transfer family protein mRNA, complete cds [NM_127375]
A_84_P753286	AK119038	1.6244	Arabidopsis thaliana mRNA for unknown protein, complete cds, clone: RAFL21-36-I09 [AK119038]
A_84_P764469	NM_179215	1.62401	Arabidopsis thaliana Fe(2+) transport protein 1 mRNA, complete cds [NM_179215]
A_84_P857167	NM_119743	1.62386	Arabidopsis thaliana senescence-associated protein DIN1 mRNA, complete cds [NM_119743]
A_84_P609887	NM_118830	1.61958	Arabidopsis thaliana uncharacterized protein mRNA, complete cds [NM_118830]
A_84_P602281	NM_103283	1.6161	Arabidopsis thaliana VQ motif-containing protein mRNA, complete cds [NM_103283]
A_84_P530879	NM_121076	1.61296	Arabidopsis thaliana E3 ubiquitin-protein ligase RING1 mRNA, complete cds [NM_121076]
A_84_P808818	NM_001036860	1.6115	Arabidopsis thaliana acid phosphatase VSP2 mRNA, complete cds [NM_001036860]
A_84_P23913	NM_129444	1.61053	Arabidopsis thaliana PR-6 proteinase inhibitor family protein mRNA, complete cds [NM_129444]
A_84_P20114	NM_128827	1.60986	Arabidopsis thaliana receptor like protein 23 mRNA, complete cds [NM_128827]
A_84_P17953	NM_101114	1.60846	Arabidopsis thaliana ACT domain repeat 8 protein mRNA, complete cds [NM_101114]
A_84_P10788	NM_001203048	1.60788	Arabidopsis thaliana homocysteine S-methyltransferase 1 mRNA, complete cds [NM_001203048]
A_84_P15788	NM_120044	1.60621	Arabidopsis thaliana SAUR-like auxin-responsive protein mRNA, complete cds [NM_120044]
A_84_P821812	NM_203101	1.60563	Arabidopsis thaliana heavy metal transport/detoxification domain-containing protein mRNA, complete cds [NM_203101]
A_84_P13287	NM_106210	1.60107	Arabidopsis thaliana SAUR-like auxin-responsive protein mRNA, complete cds [NM_106210]
A_84_P167173	NM_118680	1.5956	Arabidopsis thaliana dehydration-responsive element-binding protein 1A mRNA, complete cds [NM_118680]
A_84_P15139	NM_100267	1.59268	Arabidopsis thaliana fasciclin-like arabinogalactan protein 9 mRNA, complete cds [NM_100267]
A_84_P130216	NM_129331	1.5909	Arabidopsis thaliana uncharacterized protein mRNA, complete cds [NM_129331]
A_84_P57310	NM_118965	1.58948	Arabidopsis thaliana expansin B3 mRNA, complete cds [NM_118965]
A_84_P600900	NM_115546	1.58806	Arabidopsis thaliana uncharacterized protein mRNA, complete cds [NM_115546]
A_84_P833516	NM_117874	1.5857	Arabidopsis thaliana protein kinase family protein mRNA, complete cds [NM_117874]
A_84_P858410	NM_001035694	1.58553	Arabidopsis thaliana uncharacterized protein mRNA, complete cds [NM_001035694]
A_84_P19369	NM_114618	1.58054	Arabidopsis thaliana cyclic DOF factor 3 mRNA, complete cds [NM_114618]
A_84_P814324	TA30818_3702	1.57819
A_84_P151158	NM_125038	1.57734	Arabidopsis thaliana protein OXIDATIVE STRESS 3 mRNA, complete cds [NM_125038]
A_84_P18540	NM_117927	1.57687	Arabidopsis thaliana WRKY DNA-binding protein 28 mRNA, complete cds [NM_117927]
A_84_P23152	NM_114606	1.57639	Arabidopsis thaliana plant invertase/pectin methylesterase inhibitor superfamily protein mRNA, complete cds [NM_114606]
A_84_P10906	NM_115674	1.57503	Arabidopsis thaliana transcription factor BZIP61 mRNA, complete cds [NM_115674]
A_84_P20454	NM_118500	1.57415	Arabidopsis thaliana dirigent protein 6 mRNA, complete cds [NM_118500]
A_84_P19591	NM_101801	1.57274	Arabidopsis thaliana sugar transporter ERD6-like 4 mRNA, complete cds [NM_101801]
A_84_P788757	NM_101075	1.5717	Arabidopsis thaliana uncharacterized protein mRNA, complete cds [NM_101075]
A_84_P10315	NM_125573	1.57144	Arabidopsis thaliana calnexin 1 mRNA, complete cds [NM_125573]
A_84_P803506	NM_113981	1.57074	Arabidopsis thaliana proline dehydrogenase 1 mRNA, complete cds [NM_113981]
A_84_P22495	NM_099983	1.56562	Arabidopsis thaliana NAC domain-containing protein 1 mRNA, complete cds [NM_099983]
A_84_P21360	NM_105626	1.56515	Arabidopsis thaliana Dof zinc finger protein DOF1.10 mRNA, complete cds [NM_105626]
A_84_P119612	NM_119311	1.56468	Arabidopsis thaliana transcriptional factor B3 family protein mRNA, complete cds [NM_119311]
A_84_P814783	NM_001036369	1.56424	Arabidopsis thaliana Root phototropism protein 2 mRNA, complete cds [NM_001036369]
A_84_P808612	NM_113559	1.55677	Arabidopsis thaliana aquaporin TIP1-2 mRNA, complete cds [NM_113559]
A_84_P23021	NM_128466	1.554	Arabidopsis thaliana abscisic acid 8'-hydroxylase 2 mRNA, complete cds [NM_128466]
A_84_P12573	NM_130059	1.5529	Arabidopsis thaliana ethylene-responsive transcription factor ERF034 mRNA, complete cds [NM_130059]
A_84_P15998	NM_125859	1.55205	Arabidopsis thaliana chromatin assembly factor 1 subunit FAS2 mRNA, complete cds [NM_125859]
A_84_P238673	NM_122747	1.55111	Arabidopsis thaliana GRF1-interacting factor 1 mRNA, complete cds [NM_122747]
A_84_P13889	NM_119779	1.54807	Arabidopsis thaliana uncharacterized protein mRNA, complete cds [NM_119779]
A_84_P108732	NM_122737	1.5456	Arabidopsis thaliana Luminal-binding protein 1 mRNA, complete cds [NM_122737]
A_84_P787140	NM_124351	1.54233	Arabidopsis thaliana ferric reduction oxidase 6 mRNA, complete cds [NM_124351]
A_84_P133465	NM_129600	1.5396	Arabidopsis thaliana uncharacterized protein mRNA, complete cds [NM_129600]
A_84_P18265	NM_127404	1.53944	Arabidopsis thaliana putative polyol transporter 3 mRNA, complete cds [NM_127404]
A_84_P11937	NM_118322	1.53913	Arabidopsis thaliana protein SKU5 similar 4 mRNA, complete cds [NM_118322]
A_84_P125591	NM_118303	1.53749	Arabidopsis thaliana peptide methionine sulfoxide reductase B7 mRNA, complete cds [NM_118303]
A_84_P23929	NM_127426	1.53699	Arabidopsis thaliana putative alpha,alpha-trehalose-phosphate synthase [UDP-forming] 11 mRNA, complete cds [NM_127426]
A_84_P845091	NM_118639	1.53554	Arabidopsis thaliana uncharacterized protein mRNA, complete cds [NM_118639]
A_84_P858206	NM_121527	1.53443	Arabidopsis thaliana gibberellin-regulated protein 4 mRNA, complete cds [NM_121527]
A_84_P849587	BX839320	1.53233	Rep: Phytochrome kinase substrate 1 - Arabidopsis thaliana (Mouse-ear cress), partial (6%) [TC391660]
A_84_P13276	NM_100332	1.53225	Arabidopsis thaliana carboxylate clamp-tetratricopeptide repeat protein mRNA, complete cds [NM_100332]
A_84_P812874	NM_202877	1.53118	Arabidopsis thaliana HSP90-like protein GRP94 mRNA, complete cds [NM_202877]
A_84_P169283	NM_120740	1.53089	Arabidopsis thaliana probable carboxylesterase 15 mRNA, complete cds [NM_120740]
A_84_P11310	NM_103682	1.52754	Arabidopsis thaliana hexokinase 3 mRNA, complete cds [NM_103682]
A_84_P18474	NM_115802	1.52586	Arabidopsis thaliana protein GENOMES UNCOUPLED 4 mRNA, complete cds [NM_115802]
A_84_P294704	NM_104278	1.52525	Arabidopsis thaliana GDSL esterase/lipase mRNA, complete cds [NM_104278]
A_84_P809257	NM_001203991	1.52505	Arabidopsis thaliana plasma membrane intrinsic protein 3 mRNA, complete cds [NM_001203991]
A_84_P277000	NM_124724	1.52411	Arabidopsis thaliana OBP3-responsive protein 1 mRNA, complete cds [NM_124724]
A_84_P812554	TA29648_3702	1.5224
A_84_P19362	NM_114478	1.52218	Arabidopsis thaliana zinc finger protein ZAT7 mRNA, complete cds [NM_114478]
A_84_P170753	NM_120367	1.51874	Arabidopsis thaliana HXXXD-type acyl-transferase-like protein mRNA, complete cds [NM_120367]
A_84_P754898	NM_127689	1.51811	Arabidopsis thaliana uncharacterized protein mRNA, complete cds [NM_127689]
A_84_P19835	NM_105221	1.51717	Arabidopsis thaliana chromatin assembly factor 1 subunit FAS1 mRNA, complete cds [NM_105221]
A_84_P19318	NM_113102	1.51466	Arabidopsis thaliana Receptor-like protein kinase-related family protein mRNA, complete cds [NM_113102]
A_84_P15115	NM_113404	1.50857	Arabidopsis thaliana receptor like protein 40 mRNA, complete cds [NM_113404]
A_84_P513046	NM_118643	1.50351	Arabidopsis thaliana metacaspase 2 mRNA, complete cds [NM_118643]
A_84_P787149	NM_124294	1.5024	Arabidopsis thaliana uncharacterized protein mRNA, complete cds [NM_124294]
A_84_P511702	NM_179473	1.50134	Arabidopsis thaliana uncharacterized protein mRNA, complete cds [NM_179473]
A_84_P754171	NM_001123999	1.50053	Arabidopsis thaliana uncharacterized protein mRNA, complete cds [NM_001123999]
A_84_P163103	NM_115214	1.49962	Arabidopsis thaliana uncharacterized protein mRNA, complete cds [NM_115214]
A_84_P15703	NM_117944	1.49895	Arabidopsis thaliana glycosyl hydrolase family protein mRNA, complete cds [NM_117944]
A_84_P21055	NM_179753	1.49737	Arabidopsis thaliana nitrate transporter 1.4 mRNA, complete cds [NM_179753]
A_84_P18444	NM_115123	1.49669	Arabidopsis thaliana Nucleic acid-binding, OB-fold-like protein mRNA, complete cds [NM_115123]
A_84_P11402	NM_100791	1.49523	Arabidopsis thaliana calreticulin 1b mRNA, complete cds [NM_100791]
A_84_P19290	NM_112455	1.49454	Arabidopsis thaliana palmitoyl-monogalactosyldiacylglycerol delta-7 desaturase mRNA, complete cds [NM_112455]
A_84_P21088	NM_129629	1.49311	Arabidopsis thaliana two-component response regulator ARR16 mRNA, complete cds [NM_129629]
A_84_P783264	NM_203148	1.49187	Arabidopsis thaliana pfkB-like carbohydrate kinase family protein mRNA, complete cds [NM_203148]
A_84_P827646	NM_101292	1.4876	Arabidopsis thaliana RING-variant domain-containing protein mRNA, complete cds [NM_101292]
A_84_P607017	NM_112157	1.4835	Arabidopsis thaliana uncharacterized protein mRNA, complete cds [NM_112157]
A_84_P23273	NM_118014	1.47969	Arabidopsis thaliana GDSL esterase/lipase mRNA, complete cds [NM_118014]
A_84_P19734	NM_124636	1.47928	Arabidopsis thaliana beta-carotene hydroxylase 2 mRNA, complete cds [NM_124636]
A_84_P303420	NM_111632	1.47836	Arabidopsis thaliana Actin-binding FH2 (formin homology 2) family protein mRNA, complete cds [NM_111632]
A_84_P22866	NM_101861	1.47794	Arabidopsis thaliana uncharacterized protein mRNA, complete cds [NM_101861]
A_84_P20707	NM_125380	1.47698	Arabidopsis thaliana histone H2A 6 mRNA, complete cds [NM_125380]
A_84_P509353	NM_202643	1.47522	Arabidopsis thaliana protein PACLOBUTRAZOL RESISTANCE 5 mRNA, complete cds [NM_202643]
A_84_P117132	NM_120436	1.4725	Arabidopsis thaliana nucleobase:cation symporter-1 mRNA, complete cds [NM_120436]
A_84_P24011	NM_180173	1.47198	Arabidopsis thaliana 40S ribosomal protein S7-2 mRNA, complete cds [NM_180173]
A_84_P579600	NM_148370	1.47187	Arabidopsis thaliana uncharacterized protein mRNA, complete cds [NM_148370]
A_84_P19766	NM_125488	1.47156	Arabidopsis thaliana COBRA-like protein 5 mRNA, complete cds [NM_125488]
A_84_P835261	NM_127754	1.46981	Arabidopsis thaliana Cysteine/Histidine-rich C1 domain family protein mRNA, complete cds [NM_127754]
A_84_P22555	NM_102691	1.46956	Arabidopsis thaliana protein SMALL AUXIN UPREGULATED 67 mRNA, complete cds [NM_102691]
A_84_P22144	NM_113620	1.46927	Arabidopsis thaliana ribonucleoside-diphosphate reductase small chain C mRNA, complete cds [NM_113620]
A_84_P19444	NM_101088	1.46879	Arabidopsis thaliana Flavin-binding monooxygenase family protein mRNA, complete cds [NM_101088]
A_84_P21449	NM_119643	1.4651	Arabidopsis thaliana SAUR-like auxin-responsive protein mRNA, complete cds [NM_119643]
A_84_P235463	NM_112936	1.46501	Arabidopsis thaliana B-cell receptor-associated protein 31-like protein mRNA, complete cds [NM_112936]
A_84_P10415	NM_179463	1.45955	Arabidopsis thaliana myrosinase-binding protein 2 mRNA, complete cds [NM_179463]
A_84_P766211	NM_122940	1.45657	Arabidopsis thaliana protein MTO1 responding up 1 mRNA, complete cds [NM_122940]
A_84_P10976	NM_101619	1.45379	Arabidopsis thaliana protein HUELLENLOS mRNA, complete cds [NM_101619]
A_84_P528554	NM_202277	1.45352	Arabidopsis thaliana Regulator of Vps4 mRNA, complete cds [NM_202277]
A_84_P52840	NM_115307	1.45313	Arabidopsis thaliana uncharacterized protein mRNA, complete cds [NM_115307]
A_84_P606349	NM_118988	1.45286	Arabidopsis thaliana uncharacterized protein mRNA, complete cds [NM_118988]
A_84_P786832	NM_179688	1.45167	Arabidopsis thaliana putative WRKY transcription factor 59 mRNA, complete cds [NM_179688]
A_84_P12619	NM_103561	1.45	Arabidopsis thaliana bidirectional amino acid transporter SIAR1 mRNA, complete cds [NM_103561]
A_84_P18036	NM_106601	1.44895	Arabidopsis thaliana glyceraldehyde-3-phosphate dehydrogenase GAPCP1 mRNA, complete cds [NM_106601]
A_84_P56360	NM_125083	1.44711	Arabidopsis thaliana calmodulin-binding family protein mRNA, complete cds [NM_125083]
A_84_P156385	NM_001203703	1.44322	Arabidopsis thaliana Chalcone-flavanone isomerase family protein mRNA, complete cds [NM_001203703]
A_84_P22852	NM_100034	1.44225	Arabidopsis thaliana transcription factor ASG4 mRNA, complete cds [NM_100034]
A_84_P11556	NP454661	1.44186	GB
A_84_P238463	NM_111949	1.4411	Arabidopsis thaliana 60S ribosomal protein L41 mRNA, complete cds [NM_111949]
A_84_P763873	DR383845	1.43997	11451345 CERES-AN65 Arabidopsis thaliana cDNA clone 1336946 3', mRNA sequence [DR383845]
A_84_P754779	EF182939	1.43548	Arabidopsis thaliana clone asmbl_3689 unknown mRNA sequence [EF182939]
A_84_P12794	NM_115606	1.43444	Arabidopsis thaliana catalytic/ metal ion binding / metalloendopeptidase/ zinc ion binding protein mRNA, complete cds [NM_115606]
A_84_P815691	NM_114827	1.43379	Arabidopsis thaliana CLAVATA1-related receptor kinase-like protein mRNA, complete cds [NM_114827]
A_84_P153815	NM_125611	1.43336	Arabidopsis thaliana uncharacterized protein mRNA, complete cds [NM_125611]
A_84_P564195	NM_129851	1.43189	Arabidopsis thaliana basic secretory protein family protein mRNA, complete cds [NM_129851]
A_84_P757847	NM_001084554	1.43135	Arabidopsis thaliana uncharacterized protein mRNA, complete cds [NM_001084554]
A_84_P284990	NM_117652	1.43069	Arabidopsis thaliana uncharacterized protein mRNA, complete cds [NM_117652]
A_84_P115562	NM_105992	1.43034	Arabidopsis thaliana Kunitz family trypsin and protease inhibitor protein mRNA, complete cds [NM_105992]
A_84_P863362	AV805985	1.43012	Rep: Endoplasmin homolog precursor - Arabidopsis thaliana (Mouse-ear cress), partial (35%) [TC406730]
A_84_P18571	NM_118695	1.42989	Arabidopsis thaliana mediator of RNA polymerase II transcription subunit 36a mRNA, complete cds [NM_118695]
A_84_P595402	NM_130247	1.42777	Arabidopsis thaliana transcription factor bHLH70 mRNA, complete cds [NM_130247]
A_84_P800343	TC399172	1.42667	Rep: LOC733437 protein - Xenopus laevis (African clawed frog), partial (5%) [TC399172]
A_84_P92099	NM_128848	1.42652	Arabidopsis thaliana TRAF-like family protein mRNA, complete cds [NM_128848]
A_84_P846194	NM_121562	1.42627	Arabidopsis thaliana protein longifolia1 mRNA, complete cds [NM_121562]
A_84_P235073	NM_106047	1.42477	Arabidopsis thaliana zinc finger protein CONSTANS-LIKE 7 mRNA, complete cds [NM_106047]
A_84_P581126	NM_130232	1.42438	Arabidopsis thaliana CCT motif family protein mRNA, complete cds [NM_130232]
A_84_P52140	NM_202179	1.42372	Arabidopsis thaliana RING/U-box domain-containing protein mRNA, complete cds [NM_202179]
A_84_P829954	NM_102083	1.42359	Arabidopsis thaliana RNA recognition motif-containing protein mRNA, complete cds [NM_102083]
A_84_P10549	NM_105913	1.42349	Arabidopsis thaliana putative receptor-like protein kinase mRNA, complete cds [NM_105913]
A_84_P23833	NM_101303	1.42228	Arabidopsis thaliana UDP-galactose transporter 3 mRNA, complete cds [NM_101303]
A_84_P762484	NM_001125114	1.42219	Arabidopsis thaliana uncharacterized protein mRNA, complete cds [NM_001125114]
A_84_P79989	NM_119097	1.41969	Arabidopsis thaliana uncharacterized protein mRNA, complete cds [NM_119097]
A_84_P23423	NM_121440	1.41851	Arabidopsis thaliana ubiquitin-like superfamily protein mRNA, complete cds [NM_121440]
A_84_P535484	NM_100182	1.41239	Arabidopsis thaliana phototropic-responsive NPH3 family protein mRNA, complete cds [NM_100182]
A_84_P828934	NM_116376	1.41098	Arabidopsis thaliana transcription factor bHLH57 mRNA, complete cds [NM_116376]
A_84_P13952	NM_121095	1.41035	Arabidopsis thaliana transcription factor bHLH61 mRNA, complete cds [NM_121095]
A_84_P584967	NM_118508	1.40903	Arabidopsis thaliana uncharacterized protein mRNA, complete cds [NM_118508]
A_84_P131376	NM_121924	1.4072	Arabidopsis thaliana uncharacterized protein mRNA, complete cds [NM_121924]
A_84_P768280	NM_001036943	1.40663	Arabidopsis thaliana defensin-like protein 308 mRNA, complete cds [NM_001036943]
A_84_P13926	NM_120323	1.40627	Arabidopsis thaliana 60S ribosomal protein L36-3 mRNA, complete cds [NM_120323]
A_84_P807987	TA27278_3702	1.40309	Rep: NADH dehoydrogenase - Arabidopsis thaliana (Mouse-ear cress), partial (70%) [TC389855]
A_84_P21869	NM_106418	1.40276	Arabidopsis thaliana auxin influx carrier LAX3 mRNA, complete cds [NM_106418]
A_84_P814618	NM_122198	1.40259	Arabidopsis thaliana ring finger and CHY zinc finger domain-containing protein 1 mRNA, complete cds [NM_122198]
A_84_P760940	NM_115460	1.40017	Arabidopsis thaliana 60S ribosomal protein L41 mRNA, complete cds [NM_115460]
A_84_P14375	NM_104576	1.39979	Arabidopsis thaliana E3 ubiquitin-protein ligase ORTHRUS 2 mRNA, complete cds [NM_104576]
A_84_P22436	NM_120268	1.39854	Arabidopsis thaliana putative WRKY transcription factor 62 mRNA, complete cds [NM_120268]
A_84_P17344	NM_127846	1.39584	Arabidopsis thaliana 1-aminocyclopropane-1-carboxylate synthase mRNA, complete cds [NM_127846]
A_84_P12814	NM_116125	1.39347	Arabidopsis thaliana DNAJ heat shock protein ATERDJ3B mRNA, complete cds [NM_116125]
A_84_P10892	NM_115353	1.39115	Arabidopsis thaliana protein PDI-like 1-3 mRNA, complete cds [NM_115353]
A_84_P21997	NM_129782	1.38927	Arabidopsis thaliana squamosa promoter-binding-like protein 9 mRNA, complete cds [NM_129782]
A_84_P17455	NM_112096	1.38848	Arabidopsis thaliana DNA-damage-repair/toleration protein DRT100 mRNA, complete cds [NM_112096]
A_84_P544532	NM_179493	1.38653	Arabidopsis thaliana uncharacterized protein mRNA, complete cds [NM_179493]
A_84_P541229	NM_180243	1.38543	Arabidopsis thaliana polyketide cyclase/dehydrase and lipid transport superfamily protein mRNA, complete cds [NM_180243]
A_84_P258560	NM_124879	1.38434	Arabidopsis thaliana uncharacterized protein mRNA, complete cds [NM_124879]
A_84_P70894	NM_120262	1.38403	Arabidopsis thaliana ovate family protein 1 mRNA, complete cds [NM_120262]
A_84_P16296	NM_129275	1.38225	Arabidopsis thaliana ribosomal protein L11 family protein mRNA, complete cds [NM_129275]
A_84_P762563	CB255468	1.3806	40-E015393-019-006-P09-T7R MPIZ-ADIS-019 Arabidopsis thaliana cDNA clone MPIZp768P096Q 5-PRIME, mRNA sequence [CB255468]
A_84_P11194	NM_123806	1.3803	Arabidopsis thaliana FAD-binding Berberine family protein mRNA, complete cds [NM_123806]
A_84_P524641	NM_120128	1.3794	Arabidopsis thaliana uncharacterized protein mRNA, complete cds [NM_120128]
A_84_P605545	NM_121437	1.37888	Arabidopsis thaliana uncharacterized protein mRNA, complete cds [NM_121437]
A_84_P14542	NM_001035585	1.37887	Arabidopsis thaliana MYB-like transcription factor mRNA, complete cds [NM_001035585]
A_84_P64944	NM_116324	1.37549	Arabidopsis thaliana protein kinase family protein mRNA, complete cds [NM_116324]
A_84_P816470	TA32347_3702	1.37466
A_84_P220798	NM_127090	1.37363	Arabidopsis thaliana leucine-rich repeat protein kinase-like protein mRNA, complete cds [NM_127090]
A_84_P827314	NM_117259	1.37356	Arabidopsis thaliana receptor-like cytosolic kinase ARCK1 mRNA, complete cds [NM_117259]
A_84_P206488	NM_103221	1.37333	Arabidopsis thaliana arabinogalactan protein 5 mRNA, complete cds [NM_103221]
A_84_P18353	NM_112832	1.37228	Arabidopsis thaliana cinnamyl alcohol dehydrogenase 4 mRNA, complete cds [NM_112832]
A_84_P764100	AY084567	1.37086	Arabidopsis thaliana clone 11205 mRNA, complete sequence [AY084567]
A_84_P10728	NM_128468	1.36898	Arabidopsis thaliana glutamate receptor 2.8 mRNA, complete cds [NM_128468]
A_84_P23359	NM_120140	1.3686	Arabidopsis thaliana probable trehalose-phosphate phosphatase H mRNA, complete cds [NM_120140]
A_84_P124342	NM_125298	1.3666	Arabidopsis thaliana uncharacterized protein mRNA, complete cds [NM_125298]
A_84_P16400	NM_128454	1.36634	Arabidopsis thaliana expansin A6 mRNA, complete cds [NM_128454]
A_84_P766880	NM_121380	1.36617	Arabidopsis thaliana pentatricopeptide repeat-containing protein mRNA, complete cds [NM_121380]
A_84_P279540	NM_119629	1.36497	Arabidopsis thaliana uncharacterized protein mRNA, complete cds [NM_119629]
A_84_P840959	NM_124650	1.36468	Arabidopsis thaliana copper transport family protein mRNA, complete cds [NM_124650]
A_84_P802667	NM_179266	1.36364	Arabidopsis thaliana basic helix-loop-helix domain-containing protein mRNA, complete cds [NM_179266]
A_84_P22243	NM_115428	1.36312	Arabidopsis thaliana UDP-glycosyltransferase 76F1 mRNA, complete cds [NM_115428]
A_84_P187184	NM_122529	1.36288	Arabidopsis thaliana TRAF-like family protein mRNA, complete cds [NM_122529]
A_84_P547017	NM_100274	1.36236	Arabidopsis thaliana dual specificity kinase 1 mRNA, complete cds [NM_100274]
A_84_P19225	NM_100611	1.36106	Arabidopsis thaliana proliferating cellular nuclear antigen 1 mRNA, complete cds [NM_100611]
A_84_P10477	NM_101178	1.35796	Arabidopsis thaliana cytochrome P450 71B2 mRNA, complete cds [NM_101178]
A_84_P15006	NM_124699	1.35779	Arabidopsis thaliana transcription factor TRY mRNA, complete cds [NM_124699]
A_84_P94599	NM_115487	1.353	Arabidopsis thaliana uncharacterized protein mRNA, complete cds [NM_115487]
A_84_P17533	NM_202738	1.35133	Arabidopsis thaliana Preprotein translocase Sec, Sec61-beta subunit protein mRNA, complete cds [NM_202738]
A_84_P282520	NM_112791	1.35087	Arabidopsis thaliana phragmoplast orienting kinesin 2 mRNA, complete cds [NM_112791]
A_84_P14472	NM_129260	1.34983	Arabidopsis thaliana phenylalanine ammonia-lyase 1 mRNA, complete cds [NM_129260]
A_84_P63250	NM_115200	1.34914	Arabidopsis thaliana uncharacterized protein mRNA, complete cds [NM_115200]
A_84_P16440	NM_111285	1.34792	Arabidopsis thaliana ankyrin repeat-containing protein mRNA, complete cds [NM_111285]
A_84_P829935	TA47044_3702	1.3479
A_84_P860286	NM_114370	1.34723	Arabidopsis thaliana serine carboxypeptidase-like 48 mRNA, complete cds [NM_114370]
A_84_P20632	NM_123328	1.34623	Arabidopsis thaliana cycling DOF factor 2 mRNA, complete cds [NM_123328]
A_84_P10731	NM_001198225	1.34542	Arabidopsis thaliana minichromosome maintenance protein 2 mRNA, complete cds [NM_001198225]
A_84_P159095	NM_001036058	1.34471	Arabidopsis thaliana Beta-glucosidase, GBA2 type protein mRNA, complete cds [NM_001036058]
A_84_P21659	NM_104412	1.3445	Arabidopsis thaliana uncharacterized protein mRNA, complete cds [NM_104412]
A_84_P16792	NM_121164	1.34403	Arabidopsis thaliana transcription factor HY5 mRNA, complete cds [NM_121164]
A_84_P858497	TC398683	1.34355	Rep: Fasciclin-like arabinogalactan protein 9 precursor - Arabidopsis thaliana (Mouse-ear cress), partial (31%) [TC398683]
A_84_P10466	NM_100920	1.34025	Arabidopsis thaliana germin-like protein 7 mRNA, complete cds [NM_100920]
A_84_P846870	NM_102366	1.34014	Arabidopsis thaliana nitrate-inducible, GARP-type transcriptional repressor 1-like protein mRNA, complete cds [NM_102366]
A_84_P18048	NM_103141	1.33932	Arabidopsis thaliana NAC domain containing protein 16 mRNA, complete cds [NM_103141]
A_84_P174931	NM_122200	1.33912	Arabidopsis thaliana probable glucuronoxylan glucuronosyltransferase F8H mRNA, complete cds [NM_122200]
A_84_P22560	NM_124293	1.33823	Arabidopsis thaliana DNA (cytosine-5)-methyltransferase 1 mRNA, complete cds [NM_124293]
A_84_P22549	NM_124005	1.33612	Arabidopsis thaliana putative WRKY transcription factor 8 mRNA, complete cds [NM_124005]
A_84_P826308	TA42192_3702	1.33609
A_84_P795530	NM_122144	1.33575	Arabidopsis thaliana uncharacterized protein mRNA, complete cds [NM_122144]
A_84_P12444	NM_105772	1.33559	Arabidopsis thaliana putative myb family transcription factor mRNA, complete cds [NM_105772]
A_84_P19375	NM_114770	1.3349	Arabidopsis thaliana peroxidase 33 mRNA, complete cds [NM_114770]
A_84_P855175	TC396531	1.33438	Rep: Chromosome chr1 scaffold_180, whole genome shotgun sequence - Vitis vinifera (Grape), partial (35%) [TC396531]
A_84_P788379	NM_202584	1.33308	Arabidopsis thaliana RING/FYVE/PHD zinc finger-containing protein mRNA, complete cds [NM_202584]
A_84_P835624	NM_001202759	1.3326	Arabidopsis thaliana kinesin family protein mRNA, complete cds [NM_001202759]
A_84_P19058	NM_105927	1.33185	Arabidopsis thaliana cinnamyl-alcohol dehydrogenase mRNA, complete cds [NM_105927]
A_84_P16203	NM_103759	1.33063	Arabidopsis thaliana receptor for activated C kinase 1B mRNA, complete cds [NM_103759]
A_84_P15120	NM_103106	1.3303	Arabidopsis thaliana uncharacterized protein mRNA, complete cds [NM_103106]
A_84_P137179	NM_125649	1.32981	Arabidopsis thaliana uncharacterized protein mRNA, complete cds [NM_125649]
A_84_P750651	NM_104685	1.32553	Arabidopsis thaliana maternally expressed imprinted protein mRNA, complete cds [NM_104685]
A_84_P85719	NM_114363	1.32551	Arabidopsis thaliana uncharacterized protein mRNA, complete cds [NM_114363]
A_84_P298464	NM_119586	1.32506	Arabidopsis thaliana leucine-rich repeat protein kinase family protein mRNA, complete cds [NM_119586]
A_84_P14516	NM_111409	1.32499	Arabidopsis thaliana receptor like protein 30 mRNA, complete cds [NM_111409]
A_84_P732159	TA50735_3702	1.32485
A_84_P714440	AJ505688	1.32481	Arabidopsis thaliana partial putative U2 small nuclear RNA (U2 snRNA gene), clone Ath-191a, 5' end incomplete [AJ505688]
A_84_P17757	NM_121872	1.32477	Arabidopsis thaliana putative beta-amylase BMY3 mRNA, complete cds [NM_121872]
A_84_P22163	NM_101165	1.32171	Arabidopsis thaliana nitrate transporter2.5 mRNA, complete cds [NM_101165]
A_84_P14114	NM_126033	1.31948	Arabidopsis thaliana protein SHORT INTERNODES mRNA, complete cds [NM_126033]
A_84_P11283	NM_103694	1.31806	Arabidopsis thaliana uncharacterized protein mRNA, complete cds [NM_103694]
A_84_P17874	NM_125486	1.31581	Arabidopsis thaliana P-loop containing nucleoside triphosphate hydrolases superfamily protein mRNA, complete cds [NM_125486]
A_84_P101246	NM_122158	1.31483	Arabidopsis thaliana uncharacterized protein mRNA, complete cds [NM_122158]
A_84_P519046	NM_111779	1.31478	Arabidopsis thaliana uncharacterized protein mRNA, complete cds [NM_111779]
A_84_P21523	NM_101698	1.31434	Arabidopsis thaliana transcription factor BEE 1 mRNA, complete cds [NM_101698]
A_84_P850782	H36258	1.31385	Rep: Probable cysteine proteinase At4g11310 precursor - Arabidopsis thaliana (Mouse-ear cress), partial (28%) [TC393194]
A_84_P17328	NM_129492	1.31283	Arabidopsis thaliana ABC transporter G family member 1 mRNA, complete cds [NM_129492]
A_84_P17148	NM_100070	1.31106	Arabidopsis thaliana subtilisin-like serine protease SBT1.1 mRNA, complete cds [NM_100070]
A_84_P23828	NM_106387	1.30918	Arabidopsis thaliana amino acid permease 3 mRNA, complete cds [NM_106387]
A_84_P856901	NM_121608	1.30905	Arabidopsis thaliana uncharacterized protein mRNA, complete cds [NM_121608]
A_84_P56160	NM_120860	1.30868	Arabidopsis thaliana formin-like protein 19 mRNA, complete cds [NM_120860]
A_84_P220678	NM_124447	1.30836	Arabidopsis thaliana hydroxysteroid dehydrogenase 4 mRNA, complete cds [NM_124447]
A_84_P18751	NM_105528	1.30646	Arabidopsis thaliana putative nitrite transporter mRNA, complete cds [NM_105528]
A_84_P14186	NM_001160832	1.30579	Arabidopsis thaliana atypical dual-speci###city phosphatase 1 mRNA, complete cds [NM_001160832]
A_84_P119892	NM_117875	1.30329	Arabidopsis thaliana uncharacterized protein mRNA, complete cds [NM_117875]
A_84_P94969	NM_001203316	1.30282	Arabidopsis thaliana uncharacterized protein mRNA, complete cds [NM_001203316]
A_84_P83479	NM_179618	1.30183	Arabidopsis thaliana Bifunctional inhibitor/lipid-transfer protein/seed storage 2S albumin superfamily protein mRNA, complete cds [NM_179618]
A_84_P10999	NM_202870	1.29987	Arabidopsis thaliana ethylene-responsive transcription factor CRF2 mRNA, complete cds [NM_202870]
A_84_P226889	NM_118119	1.29794	Arabidopsis thaliana VQ motif-containing protein mRNA, complete cds [NM_118119]
A_84_P236583	NM_104974	1.29724	Arabidopsis thaliana putative aminotransferase ACS10 mRNA, complete cds [NM_104974]
A_84_P22171	NM_113294	1.29707	Arabidopsis thaliana DNA topoisomerase 2 mRNA, complete cds [NM_113294]
A_84_P847684	NM_116462	1.29706	Arabidopsis thaliana glycosyl hydrolase 9B13 mRNA, complete cds [NM_116462]
A_84_P193384	NM_148168	1.29696	Arabidopsis thaliana phototropic-responsive NPH3-like protein mRNA, complete cds [NM_148168]
A_84_P17844	NM_124711	1.29541	Arabidopsis thaliana putative inactive receptor kinase mRNA, complete cds [NM_124711]
A_84_P19644	NM_121739	1.29537	Arabidopsis thaliana glutamate decarboxylase 1 mRNA, complete cds [NM_121739]
A_84_P17780	NM_122689	1.29465	Arabidopsis thaliana 40S ribosomal protein S24-2 mRNA, complete cds [NM_122689]
A_84_P765764	NM_001125554	1.29462	Arabidopsis thaliana uncharacterized protein mRNA, complete cds [NM_001125554]
A_84_P81409	NM_112433	1.29317	Arabidopsis thaliana uncharacterized protein mRNA, complete cds [NM_112433]
A_84_P582075	NM_112273	1.29314	Arabidopsis thaliana uncharacterized protein mRNA, complete cds [NM_112273]
A_84_P16823	NM_001197953	1.29136	Arabidopsis thaliana protein LHY mRNA, complete cds [NM_001197953]
A_84_P750611	NM_103903	1.29107	Arabidopsis thaliana NB-ARC domain-containing disease resistance protein mRNA, complete cds [NM_103903]
A_84_P114232	NM_125934	1.29097	Arabidopsis thaliana histone H3.1 mRNA, complete cds [NM_125934]
A_84_P860356	NM_106740	1.29026	Arabidopsis thaliana chaperone protein dnaJ 8 mRNA, complete cds [NM_106740]
A_84_P69014	NM_124518	1.2899	Arabidopsis thaliana uncharacterized protein mRNA, complete cds [NM_124518]
A_84_P17868	NM_125358	1.28801	Arabidopsis thaliana putative receptor like kinase mRNA, complete cds [NM_125358]
A_84_P19869	NM_100283	1.28742	Arabidopsis thaliana BRCT-associated RING-finger domain-containing protein mRNA, complete cds [NM_100283]
A_84_P186484	TC398910	1.28698	Rep: protein binding / zinc ion binding - Arabidopsis thaliana, partial (89%) [TC398910]
A_84_P18064	NM_101427	1.2866	Arabidopsis thaliana auxin-responsive protein IAA5 mRNA, complete cds [NM_101427]
A_84_P85229	NM_118971	1.28451	Arabidopsis thaliana uncharacterized protein mRNA, complete cds [NM_118971]
A_84_P18515	NM_116854	1.28308	Arabidopsis thaliana cysteine-rich secretory proteins, antigen 5 and pathogenesis-related protein 1 domain-containing protein mRNA, complete cds [NM_116854]
A_84_P14948	NM_123085	1.28214	Arabidopsis thaliana MYB family transcription factor Circadian 1 mRNA, complete cds [NM_123085]
A_84_P15205	NM_101505	1.28057	Arabidopsis thaliana organic cation/carnitine transporter 3 mRNA, complete cds [NM_101505]
A_84_P598030	NM_128683	1.27795	Arabidopsis thaliana CDT1-like protein a mRNA, complete cds [NM_128683]
A_84_P803652	AV797782	1.27778	AV797782 RAFL9 Arabidopsis thaliana cDNA clone RAFL09-13-L09 3', mRNA sequence [AV797782]
A_84_P238183	NM_113293	1.27767	Arabidopsis thaliana F-box/kelch-repeat protein mRNA, complete cds [NM_113293]
A_84_P307440	NM_148105	1.277	Arabidopsis thaliana C3H4 type zinc finger protein mRNA, complete cds [NM_148105]
A_84_P88029	NM_112617	1.27655	Arabidopsis thaliana TRAF-like family protein mRNA, complete cds [NM_112617]
A_84_P23452	NM_122615	1.27648	Arabidopsis thaliana Prefoldin chaperone subunit family protein mRNA, complete cds [NM_122615]
A_84_P13987	NM_122428	1.2753	Arabidopsis thaliana ethylene-responsive transcription factor ERF003 mRNA, complete cds [NM_122428]
A_84_P711052	BP570836	1.2744	BP570836 RAFL14 Arabidopsis thaliana cDNA clone RAFL14-74-A15 3', mRNA sequence [BP570836]
A_84_P800742	NM_128150	1.27405	Arabidopsis thaliana putative Cys3His zinc finger protein ATCTH mRNA, complete cds [NM_128150]
A_84_P175914	NM_116420	1.27382	Arabidopsis thaliana systemic acquired resistance (SAR) regulator protein NIMIN-1-like protein mRNA, complete cds [NM_116420]
A_84_P124252	NM_129666	1.27352	Arabidopsis thaliana calmodulin binding protein 25 mRNA, complete cds [NM_129666]
A_84_P840186	NM_114707	1.27227	Arabidopsis thaliana uncharacterized protein mRNA, complete cds [NM_114707]
A_84_P14105	NM_125804	1.27163	Arabidopsis thaliana Non-specific lipid-transfer protein-like protein mRNA, complete cds [NM_125804]
A_84_P21894	NM_105547	1.27018	Arabidopsis thaliana phosphate transporter PHO1-1 mRNA, complete cds [NM_105547]
A_84_P14903	NM_121230	1.27009	Arabidopsis thaliana beta-fructofuranosidase, insoluble isoenzyme CWINV6 mRNA, complete cds [NM_121230]
A_84_P15613	NM_115249	1.26928	Arabidopsis thaliana 40S ribosomal protein S21-1 mRNA, complete cds [NM_115249]
A_84_P69564	NM_113066	1.26867	Arabidopsis thaliana uncharacterized protein mRNA, complete cds [NM_113066]
A_84_P516786	NM_123937	1.26754	Arabidopsis thaliana haloacid dehalogenase-like hydrolase (HAD) superfamily protein mRNA, complete cds [NM_123937]
A_84_P861057	NM_101083	1.267	Arabidopsis thaliana nitrate transporter 1.1 mRNA, complete cds [NM_101083]
A_84_P22650	NM_122081	1.26639	Arabidopsis thaliana plant invertase/pectin methylesterase inhibitor domain-containing protein mRNA, complete cds [NM_122081]
A_84_P859782	NM_105947	1.26466	Arabidopsis thaliana TIR-NBS class of disease resistance protein mRNA, complete cds [NM_105947]
A_84_P16008	NM_126110	1.26429	Arabidopsis thaliana DNA polymerase alpha catalytic subunit mRNA, complete cds [NM_126110]
A_84_P563858	NM_119996	1.2633	Arabidopsis thaliana nodule inception protein-like protein 3 mRNA, complete cds [NM_119996]
A_84_P788517	NM_127197	1.26329	Arabidopsis thaliana minichromosome maintenance protein 4 mRNA, complete cds [NM_127197]
A_84_P750540	AK229773	1.26153	Arabidopsis thaliana mRNA for hypothetical protein, complete cds, clone: RAFL21-67-K19 [AK229773]
A_84_P11686	NM_111869	1.26116	Arabidopsis thaliana phenylalanine ammonia-lyase 4 mRNA, complete cds [NM_111869]
A_84_P17802	NM_123525	1.26114	Arabidopsis thaliana cation/H(+) antiporter 18 mRNA, complete cds [NM_123525]
A_84_P14874	NM_104955	1.26093	Arabidopsis thaliana plant invertase/pectin methylesterase inhibitor domain-containing protein mRNA, complete cds [NM_104955]
A_84_P21958	NM_129912	1.26063	Arabidopsis thaliana trypsin inhibitor protein 1 mRNA, complete cds [NM_129912]
A_84_P294124	NM_115096	1.26001	Arabidopsis thaliana uncharacterized protein mRNA, complete cds [NM_115096]
A_84_P19401	NM_115345	1.25936	Arabidopsis thaliana uncharacterized protein mRNA, complete cds [NM_115345]
A_84_P17906	NM_203057	1.25772	Arabidopsis thaliana prenylcysteine methylesterase mRNA, complete cds [NM_203057]
A_84_P14680	NM_115496	1.25759	Arabidopsis thaliana two-component response regulator ARR17 mRNA, complete cds [NM_115496]
A_84_P14389	NM_127525	1.25702	Arabidopsis thaliana protein arginine N-methyltransferase 1 mRNA, complete cds [NM_127525]
A_84_P805073	TA25819_3702	1.25557
A_84_P22440	NM_120360	1.25532	Arabidopsis thaliana DNA topoisomerase 6 subunit A mRNA, complete cds [NM_120360]
A_84_P12525	NM_130355	1.25513	Arabidopsis thaliana glutaredoxin-C13 mRNA, complete cds [NM_130355]
A_84_P609769	NM_115330	1.25485	Arabidopsis thaliana uncharacterized protein mRNA, complete cds [NM_115330]
A_84_P847314	NM_180129	1.25456	Arabidopsis thaliana protein CCA1 mRNA, complete cds [NM_180129]
A_84_P860828	BE037695	1.25433	Rep: Vegetative storage protein Vsp2 - Arabidopsis thaliana (Mouse-ear cress), partial (36%) [TC400742]
A_84_P546946	NM_124334	1.25422	Arabidopsis thaliana putative methyltransferase family protein mRNA, complete cds [NM_124334]
A_84_P12178	NM_104490	1.25371	Arabidopsis thaliana Leucine-rich repeat transmembrane protein kinase mRNA, complete cds [NM_104490]
A_84_P13438	NM_128601	1.25296	Arabidopsis thaliana trans-cinnamate 4-monooxygenase mRNA, complete cds [NM_128601]
A_84_P14509	NM_128469	1.2514	Arabidopsis thaliana glutamate receptor 2.7 mRNA, complete cds [NM_128469]
A_84_P14149	NM_127335	1.25061	Arabidopsis thaliana histidine kinase 1 mRNA, complete cds [NM_127335]
A_84_P21763	NM_104840	1.24914	Arabidopsis thaliana 60S ribosomal protein L3-2 mRNA, complete cds [NM_104840]
A_84_P759573	NM_113651	1.24862	Arabidopsis thaliana histone H3 mRNA, complete cds [NM_113651]
A_84_P13923	NM_120260	1.24791	Arabidopsis thaliana CBL-interacting serine/threonine-protein kinase 14 mRNA, complete cds [NM_120260]
A_84_P754199	DQ108876	1.24784	Arabidopsis thaliana clone 7553 mRNA sequence [DQ108876]
A_84_P15873	NM_122295	1.24636	Arabidopsis thaliana 60S ribosomal protein L13-3 mRNA, complete cds [NM_122295]
A_84_P805915	NM_202414	1.24624	Arabidopsis thaliana Isochorismate synthase 1 mRNA, complete cds [NM_202414]
A_84_P17099	NM_103008	1.24567	Arabidopsis thaliana SBP (S-ribonuclease binding protein) family protein mRNA, complete cds [NM_103008]
A_84_P19402	NM_115364	1.24566	Arabidopsis thaliana uncharacterized protein mRNA, complete cds [NM_115364]
A_84_P752600	NM_001036066	1.24533	Arabidopsis thaliana alkaline/neutral invertase CINV1 mRNA, complete cds [NM_001036066]
A_84_P16898	NM_124708	1.24327	Arabidopsis thaliana ethylene-responsive transcription factor CRF3 mRNA, complete cds [NM_124708]
A_84_P19979	NM_105329	1.2424	Arabidopsis thaliana 60S ribosomal protein L10-3 mRNA, complete cds [NM_105329]
A_84_P835009	NM_100790	1.23959	Arabidopsis thaliana histone H3 mRNA, complete cds [NM_100790]
A_84_P824053	NM_125637	1.23943	Arabidopsis thaliana cycling DOF factor 1 mRNA, complete cds [NM_125637]
A_84_P11010	NM_118747	1.23897	Arabidopsis thaliana beta-galactosidase 12 mRNA, complete cds [NM_118747]
A_84_P22159	NM_112149	1.23882	Arabidopsis thaliana ABC transporter C family member 7 mRNA, complete cds [NM_112149]
A_84_P512287	NM_122222	1.23776	Arabidopsis thaliana uncharacterized protein mRNA, complete cds [NM_122222]
A_84_P23440	NM_122279	1.23761	Arabidopsis thaliana 40S ribosomal protein S11-3 mRNA, complete cds [NM_122279]
A_84_P14440	NM_180127	1.23738	Arabidopsis thaliana Rho GTPase activating protein with PAK-box/P21-Rho-binding domain mRNA, complete cds [NM_180127]
A_84_P292994	NM_117367	1.23653	Arabidopsis thaliana putative auxin-responsive protein mRNA, complete cds [NM_117367]
A_84_P13906	NM_117587	1.2362	Arabidopsis thaliana 60S ribosomal protein L27-3 mRNA, complete cds [NM_117587]
A_84_P501191	NM_201818	1.2362	Arabidopsis thaliana uncharacterized protein mRNA, complete cds [NM_201818]
A_84_P17369	NM_111831	1.23614	Arabidopsis thaliana calcineurin-like metallo-phosphoesterase-like protein mRNA, complete cds [NM_111831]
A_84_P289644	NM_106175	1.23541	Arabidopsis thaliana uncharacterized protein mRNA, complete cds [NM_106175]
A_84_P14090	NM_125462	1.23526	Arabidopsis thaliana homeobox-leucine zipper protein REVOLUTA mRNA, complete cds [NM_125462]
A_84_P22634	NM_121557	1.23478	Arabidopsis thaliana biotin carboxyl carrier protein 2 mRNA, complete cds [NM_121557]
A_84_P10199	NM_102190	1.23389	Arabidopsis thaliana 40S ribosomal protein S27a-1 mRNA, complete cds [NM_102190]
A_84_P16441	NM_111581	1.23332	Arabidopsis thaliana putative pectate lyase 8 mRNA, complete cds [NM_111581]
A_84_P11090	NM_120297	1.23257	Arabidopsis thaliana aspartic proteinase PCS1 mRNA, complete cds [NM_120297]
A_84_P526212	NM_114555	1.23061	Arabidopsis thaliana uncharacterized protein mRNA, complete cds [NM_114555]
A_84_P515865	NM_180545	1.22885	Arabidopsis thaliana heavy-metal-associated domain-containing protein mRNA, complete cds [NM_180545]
A_84_P11359	NM_105124	1.22788	Arabidopsis thaliana DEK, chromatin associated protein mRNA, complete cds [NM_105124]
A_84_P219958	NM_123640	1.22753	Arabidopsis thaliana leucine carboxyl methyltransferase mRNA, complete cds [NM_123640]
A_84_P601782	NM_115427	1.22673	Arabidopsis thaliana uncharacterized protein mRNA, complete cds [NM_115427]
A_84_P168693	NM_001085250	1.22672	Arabidopsis thaliana leucine-rich repeat-containing protein mRNA, complete cds [NM_001085250]
A_84_P11118	NM_121077	1.22618	Arabidopsis thaliana histone H3 mRNA, complete cds [NM_121077]
A_84_P169033	NM_105269	1.22613	Arabidopsis thaliana thioredoxin-dependent peroxidase 2 mRNA, complete cds [NM_105269]
A_84_P16138	NM_102806	1.22586	Arabidopsis thaliana FAD-binding Berberine family protein mRNA, complete cds [NM_102806]
A_84_P193004	NM_114372	1.22543	Arabidopsis thaliana 40S ribosomal protein S20-1 mRNA, complete cds [NM_114372]
A_84_P145899	NM_001035596	1.2252	Arabidopsis thaliana polyketide cyclase/dehydrase and lipid transport superfamily protein mRNA, complete cds [NM_001035596]
A_84_P15063	NM_126133	1.22519	Arabidopsis thaliana metal transporter Nramp4 mRNA, complete cds [NM_126133]
A_84_P191914	NM_127704	1.22254	Arabidopsis thaliana B-box zinc finger family protein mRNA, complete cds [NM_127704]
A_84_P12645	NM_111074	1.22149	Arabidopsis thaliana 40S ribosomal protein S19-1 mRNA, complete cds [NM_111074]
A_84_P610339	NM_179512	1.22141	Arabidopsis thaliana HRD1-like protein mRNA, complete cds [NM_179512]
A_84_P22425	NM_117791	1.22094	Arabidopsis thaliana leucine-rich repeat (LRR) family protein mRNA, complete cds [NM_117791]
A_84_P18023	NM_102125	1.22083	Arabidopsis thaliana 40S ribosomal protein S18 mRNA, complete cds [NM_102125]
A_84_P762938	DQ108837	1.21989	Arabidopsis thaliana clone 29898 mRNA sequence [DQ108837]
A_84_P304680	NM_001202713	1.21988	Arabidopsis thaliana BTB/POZ domain-containing protein mRNA, complete cds [NM_001202713]
A_84_P851410	BE039144	1.21951	Rep: Chromosome chr19 scaffold_4, whole genome shotgun sequence - Vitis vinifera (Grape), partial (59%) [TC393828]
A_84_P755365	NM_129695	1.21858	Arabidopsis thaliana response regulator 3 mRNA, complete cds [NM_129695]
A_84_P15046	NM_125713	1.21784	Arabidopsis thaliana putative pectate lyase 22 mRNA, complete cds [NM_125713]
A_84_P19210	NM_130204	1.21782	Arabidopsis thaliana putative WRKY transcription factor 46 mRNA, complete cds [NM_130204]
A_84_P750646	NM_104684	1.21627	Arabidopsis thaliana MADS-box family protein mRNA, complete cds [NM_104684]
A_84_P10899	NM_115492	1.21612	Arabidopsis thaliana 40S ribosomal protein S26-3 mRNA, complete cds [NM_115492]
A_84_P594084	NM_124601	1.21473	Arabidopsis thaliana chromosome transmission fidelity protein 8 domain-containing protein mRNA, complete cds [NM_124601]
A_84_P577248	NM_148455	1.2146	Arabidopsis thaliana phloem protein 2-A10 mRNA, complete cds [NM_148455]
A_84_P14507	NM_128010	1.21378	Arabidopsis thaliana replicon protein A2 mRNA, complete cds [NM_128010]
A_84_P11207	NM_102690	1.21252	Arabidopsis thaliana protein SMALL AUXIN UPREGULATED 66 mRNA, complete cds [NM_102690]
A_84_P250915	NM_115930	1.21164	Arabidopsis thaliana spindle and kinetochore-associated protein 1-like protein mRNA, complete cds [NM_115930]
A_84_P135105	NM_112645	1.21149	Arabidopsis thaliana leucine-rich repeat-containing protein mRNA, complete cds [NM_112645]
A_84_P500157	NM_104193	1.20598	Arabidopsis thaliana Dynamin related protein 5A mRNA, complete cds [NM_104193]
A_84_P586318	NM_179515	1.20558	Arabidopsis thaliana uncharacterized protein mRNA, complete cds [NM_179515]
A_84_P520804	NM_111476	1.20426	Arabidopsis thaliana FAF family protein mRNA, complete cds [NM_111476]
A_84_P558862	NM_129527	1.20373	Arabidopsis thaliana protein rotundifolia like 8 mRNA, complete cds [NM_129527]
A_84_P15035	NM_125466	1.20322	Arabidopsis thaliana Anion-transporting ATPase mRNA, complete cds [NM_125466]
A_84_P767209	NM_180425	1.20279	Arabidopsis thaliana protein LHY/CCA1-like 1 mRNA, complete cds [NM_180425]
A_84_P506024	NM_120859	1.20167	Arabidopsis thaliana formin-like protein 16 mRNA, complete cds [NM_120859]
A_84_P13040	NM_122389	1.2016	Arabidopsis thaliana basic leucine zipper 9 mRNA, complete cds [NM_122389]
A_84_P172581	NM_111215	1.20001	Arabidopsis thaliana ARM repeat superfamily protein mRNA, complete cds [NM_111215]
A_84_P810955	NM_124257	1.19986	Arabidopsis thaliana phototropic-responsive NPH3 protein mRNA, complete cds [NM_124257]
A_84_P704289	BU917443	1.19842	JKHRO2B03 Size-selected small cDNAs of Arabidopsis thaliana Arabidopsis thaliana cDNA clone JKHRO2B03, mRNA sequence [BU917443]
A_84_P787694	NM_106593	1.19785	Arabidopsis thaliana ALA-interacting subunit 5 mRNA, complete cds [NM_106593]
A_84_P13015	NM_121294	1.19768	Arabidopsis thaliana histone H3-like 4 mRNA, complete cds [NM_121294]
A_84_P22043	NM_129311	1.19586	Arabidopsis thaliana origin recognition complex subunit 2 mRNA, complete cds [NM_129311]
A_84_P16871	NM_123948	1.19388	Arabidopsis thaliana protein MATERNAL EFFECT EMBRYO ARREST 62 mRNA, complete cds [NM_123948]
A_84_P767894	NM_001037010	1.19338	Arabidopsis thaliana chloroplast import apparatus 2 protein mRNA, complete cds [NM_001037010]
A_84_P15389	NM_128510	1.19102	Arabidopsis thaliana proliferating cell nuclear antigen 2 mRNA, complete cds [NM_128510]
A_84_P824802	NM_130000	1.19064	Arabidopsis thaliana cysteine/histidine-rich C1 domain-containing protein mRNA, complete cds [NM_130000]
A_84_P13779	NM_116565	1.1889	Arabidopsis thaliana cyclin D6-1 mRNA, complete cds [NM_116565]
A_84_P175681	NM_128551	1.18626	Arabidopsis thaliana protein SMAX1-like 7 mRNA, complete cds [NM_128551]
A_84_P17167	NM_105932	1.18596	Arabidopsis thaliana eukaryotic initiation factor 4A-3 mRNA, complete cds [NM_105932]
A_84_P17247	NM_128714	1.18559	Arabidopsis thaliana glutathione peroxidase GPx mRNA, complete cds [NM_128714]
A_84_P16520	NM_100144	1.18444	Arabidopsis thaliana probable beta-D-xylosidase 2 mRNA, complete cds [NM_100144]
A_84_P19824	NM_127342	1.18168	Arabidopsis thaliana DNAJ heat shock N-terminal domain-containing protein mRNA, complete cds [NM_127342]
A_84_P730385	CK120222	1.18061	208f08.p1 AtM1 Arabidopsis thaliana cDNA clone MPMGp2011F08208 5-PRIME, mRNA sequence [CK120222]
A_84_P816501	NM_001084380	1.18028	Arabidopsis thaliana AP2-like ethylene-responsive transcription factor WRI4 mRNA, complete cds [NM_001084380]
A_84_P816349	NM_001198007	1.17917	Arabidopsis thaliana calreticulin-3 mRNA, complete cds [NM_001198007]
A_84_P141109	NM_202911	1.17887	Arabidopsis thaliana sequence-specific DNA binding transcription factor mRNA, complete cds [NM_202911]
A_84_P863140	NM_123567	1.17825	Arabidopsis thaliana Luminal-binding protein 2 mRNA, complete cds [NM_123567]
A_84_P12285	NM_103526	1.17678	Arabidopsis thaliana uncharacterized protein mRNA, complete cds [NM_103526]
A_84_P16562	NM_115313	1.17556	Arabidopsis thaliana histone H2A 11 mRNA, complete cds [NM_115313]
A_84_P831367	NM_101310	1.17505	Arabidopsis thaliana glyoxal oxidase-related protein mRNA, complete cds [NM_101310]
A_84_P15637	NM_115817	1.17384	Arabidopsis thaliana sister chromatid cohesion 1 protein 3 mRNA, complete cds [NM_115817]
A_84_P558224	NM_117692	1.17288	Arabidopsis thaliana uncharacterized protein mRNA, complete cds [NM_117692]
A_84_P154605	NM_106512	1.17192	Arabidopsis thaliana DNA polymerase delta 3 mRNA, complete cds [NM_106512]
A_84_P512592	NM_202310	1.17177	Arabidopsis thaliana 60S ribosomal protein L41 mRNA, complete cds [NM_202310]
A_84_P284470	NM_120607	1.17131	Arabidopsis thaliana uncharacterized protein mRNA, complete cds [NM_120607]
A_84_P10057	NM_202879	1.17114	Arabidopsis thaliana tryptophan aminotransferase related 2 mRNA, complete cds [NM_202879]
A_84_P155475	NM_119672	1.17083	Arabidopsis thaliana heavy metal transport/detoxification domain-containing protein mRNA, complete cds [NM_119672]
A_84_P806221	NM_001084923	1.17072	Arabidopsis thaliana 60S ribosomal protein L27-3 mRNA, complete cds [NM_001084923]
A_84_P13359	NM_103935	1.16929	Arabidopsis thaliana cytochrome P450, family 705, subfamily A, polypeptide 27 mRNA, complete cds [NM_103935]
A_84_P20809	NM_102232	1.16911	Arabidopsis thaliana uncharacterized protein mRNA, complete cds [NM_102232]
A_84_P753015	NM_001084366	1.16828	Arabidopsis thaliana inflorescence deficient in abscission (IDA)-like 5 protein mRNA, complete cds [NM_001084366]
A_84_P809166	TA27921_3702	1.16788
A_84_P553120	NM_180824	1.16668	Arabidopsis thaliana glutamate receptor 1.2 mRNA, complete cds [NM_180824]
A_84_P21871	NM_105325	1.16654	Arabidopsis thaliana cytochrome P450 superfamily protein mRNA, complete cds [NM_105325]
A_84_P528833	NM_112539	1.16637	Arabidopsis thaliana pollen Ole e 1 allergen and extensin family protein mRNA, complete cds [NM_112539]
A_84_P264810	NM_112621	1.16612	Arabidopsis thaliana glyoxysomal protein kinase 1 mRNA, complete cds [NM_112621]
A_84_P201868	NM_111687	1.16594	Arabidopsis thaliana 60S ribosomal protein L41 mRNA, complete cds [NM_111687]
A_84_P573956	NM_128629	1.16429	Arabidopsis thaliana uncharacterized protein mRNA, complete cds [NM_128629]
A_84_P20003	NM_001084322	1.16385	Arabidopsis thaliana transcriptional regulator of starch metabolism IDD14 mRNA, complete cds [NM_001084322]
A_84_P10694	NM_129320	1.16367	Arabidopsis thaliana expansin-A3 mRNA, complete cds [NM_129320]
A_84_P21665	NM_125635	1.16343	Arabidopsis thaliana structural maintenance of chromosome 2 mRNA, complete cds [NM_125635]
A_84_P858361	BP660593	1.16241
A_84_P140529	NM_148725	1.16223	Arabidopsis thaliana protein SPA1-related 3 mRNA, complete cds [NM_148725]
A_84_P11802	NM_114536	1.16051	Arabidopsis thaliana UDP-glycosyltransferase 76E4 mRNA, complete cds [NM_114536]
A_84_P19839	NP221286	1.16036	GB
A_84_P844514	NM_117562	1.1591	Arabidopsis thaliana TESMIN/TSO1-like CXC 2 mRNA, complete cds [NM_117562]
A_84_P587896	NM_100421	1.15878	Arabidopsis thaliana ovate family protein 12 mRNA, complete cds [NM_100421]
A_84_P739698	AJ505692	1.15863	Arabidopsis thaliana partial putative U4.1 small nuclear RNA (U4.1 snRNA gene), clone Ath-188b, 5' end incomplete [AJ505692]
A_84_P15037	NM_125500	1.15825	Arabidopsis thaliana histone deacetylase 18 mRNA, complete cds [NM_125500]
A_84_P17225	NM_130287	1.15742	Arabidopsis thaliana R2R3 MYB DNA binding domain transcription factor mRNA, complete cds [NM_130287]
A_84_P24165	NM_116178	1.15465	Arabidopsis thaliana RAN GTPase-activating protein 1 mRNA, complete cds [NM_116178]
A_84_P21199	NM_112761	1.15374	Arabidopsis thaliana putative serine/threonine-protein kinase WNK6 mRNA, complete cds [NM_112761]
A_84_P11416	NM_100193	1.15283	Arabidopsis thaliana tRNA modification protein 82 mRNA, complete cds [NM_100193]
A_84_P20126	NM_100651	1.15146	Arabidopsis thaliana 40S ribosomal protein S15a-1 mRNA, complete cds [NM_100651]
A_84_P14374	NM_102911	1.15137	Arabidopsis thaliana ABC transporter G family member 14 mRNA, complete cds [NM_102911]
A_84_P141159	NM_001125574	1.15088	Arabidopsis thaliana AAA-type ATPase family protein mRNA, complete cds [NM_001125574]
A_84_P12593	NM_127412	1.14979	Arabidopsis thaliana UDP-glycosyltransferase family protein mRNA, complete cds [NM_127412]
A_84_P12141	NM_105294	1.1488	Arabidopsis thaliana myb domain protein 20 mRNA, complete cds [NM_105294]
A_84_P869299	NM_102040	1.14843	Arabidopsis thaliana Histone H3 K4-specific methyltransferase SET7/9 family protein mRNA, complete cds [NM_102040]
A_84_P13046	NM_122521	1.14799	Arabidopsis thaliana mitochondrial substrate carrier family protein mRNA, complete cds [NM_122521]
A_84_P19790	NM_126067	1.14731	Arabidopsis thaliana UDP-glycosyltransferase 72E2 mRNA, complete cds [NM_126067]
A_84_P18126	NM_001035987	1.14717	Arabidopsis thaliana Thaumatin-like protein mRNA, complete cds [NM_001035987]
A_84_P140379	NM_113650	1.14591	Arabidopsis thaliana uncharacterized protein mRNA, complete cds [NM_113650]
A_84_P845856	NM_119864	1.14493	Arabidopsis thaliana centrin 2 mRNA, complete cds [NM_119864]
A_84_P12653	NM_111700	1.1447	Arabidopsis thaliana phototropic-responsive NPH3 family protein mRNA, complete cds [NM_111700]
A_84_P827727	NM_125069	1.14396	Arabidopsis thaliana GATA transcription factor 21 mRNA, complete cds [NM_125069]
A_84_P283770	NM_113670	1.14316	Arabidopsis thaliana beta-1,4-N-acetylglucosaminyltransferase family protein mRNA, complete cds [NM_113670]
A_84_P10638	NM_100998	1.14223	Arabidopsis thaliana sugar transporter 1 mRNA, complete cds [NM_100998]
A_84_P14658	NM_115026	1.14182	Arabidopsis thaliana patellin-6 mRNA, complete cds [NM_115026]
A_84_P17305	NM_001084564	1.14175	Arabidopsis thaliana WRKY transcription factor 55 mRNA, complete cds [NM_001084564]
A_84_P15193	NM_100436	1.14172	Arabidopsis thaliana callose synthase 1 mRNA, complete cds [NM_100436]
A_84_P767799	NM_122296	1.14169	Arabidopsis thaliana ATP binding microtubule motor family protein mRNA, complete cds [NM_122296]
A_84_P20372	NM_115948	1.14165	Arabidopsis thaliana microtubule-associated protein 65-4 mRNA, complete cds [NM_115948]
A_84_P23898	NM_130231	1.14141	Arabidopsis thaliana cytochrome P450, family 78, subfamily A, polypeptide 6 mRNA, complete cds [NM_130231]
A_84_P18877	NM_127298	1.14082	Arabidopsis thaliana MLO-like protein 7 mRNA, complete cds [NM_127298]
A_84_P20956	NM_001036122	1.14066	Arabidopsis thaliana calreticulin-1 mRNA, complete cds [NM_001036122]
A_84_P102416	NM_129822	1.13982	Arabidopsis thaliana uncharacterized protein mRNA, complete cds [NM_129822]
A_84_P141269	NM_121810	1.13876	Arabidopsis thaliana SAUR-like auxin-responsive protein mRNA, complete cds [NM_121810]
A_84_P10868	NM_114825	1.13869	Arabidopsis thaliana P-loop containing nucleoside triphosphate hydrolase-like protein mRNA, complete cds [NM_114825]
A_84_P52990	NM_121663	1.13728	Arabidopsis thaliana glutamine synthetase 1;4 mRNA, complete cds [NM_121663]
A_84_P805118	NM_001035625	1.13726	Arabidopsis thaliana aluminum induced protein with YGL and LRDR motif mRNA, complete cds [NM_001035625]
A_84_P67544	TC406999	1.13714	Rep: Chromosome chr6 scaffold_3, whole genome shotgun sequence - Vitis vinifera (Grape), partial (26%) [TC406999]
A_84_P844205	NM_118445	1.1361	Arabidopsis thaliana cysteine-rich receptor-like protein kinase 8 mRNA, complete cds [NM_118445]
A_84_P12961	NM_117580	1.1354	Arabidopsis thaliana amine oxidase 1 mRNA, complete cds [NM_117580]
A_84_P802961	NM_113120	1.13267	Arabidopsis thaliana 60S ribosomal protein L27-2 mRNA, complete cds [NM_113120]
A_84_P18396	NM_202576	1.13215	Arabidopsis thaliana 60S ribosomal protein L7-4 mRNA, complete cds [NM_202576]
A_84_P761918	NM_001084754	1.13112	Arabidopsis thaliana uncharacterized protein mRNA, complete cds [NM_001084754]
A_84_P811576	TA29086_3702	1.13071
A_84_P565460	NM_121931	1.13025	Arabidopsis thaliana uncharacterized protein mRNA, complete cds [NM_121931]
A_84_P762787	NM_001125164	1.12928	Arabidopsis thaliana uncharacterized protein mRNA, complete cds [NM_001125164]
A_84_P858857	NM_129175	1.12898	Arabidopsis thaliana 60S ribosomal protein L40-1 mRNA, complete cds [NM_129175]
A_84_P12147	NM_124013	1.12828	Arabidopsis thaliana 60S ribosomal protein L32-2 mRNA, complete cds [NM_124013]
A_84_P740321	NM_114323	1.12766	Arabidopsis thaliana fatty acyl-CoA reductase 5 mRNA, complete cds [NM_114323]
A_84_P22819	NM_103289	1.12689	Arabidopsis thaliana probable trehalose-phosphate phosphatase D mRNA, complete cds [NM_103289]
A_84_P15964	NM_125054	1.12632	Arabidopsis thaliana 60S ribosomal protein L31-3 mRNA, complete cds [NM_125054]
A_84_P550347	NM_120133	1.12206	Arabidopsis thaliana VQ motif-containing protein mRNA, complete cds [NM_120133]
A_84_P13428	NM_102923	1.12101	Arabidopsis thaliana histidine biosynthesis bifunctional protein hisIE mRNA, complete cds [NM_102923]
A_84_P12443	NM_106692	1.11807	Arabidopsis thaliana F-box/kelch-repeat protein mRNA, complete cds [NM_106692]
A_84_P766550	NM_122422	1.11767	Arabidopsis thaliana cytochrome P450 71B12 mRNA, complete cds [NM_122422]
A_84_P15259	NM_100528	1.117	Arabidopsis thaliana callose synthase 7 mRNA, complete cds [NM_100528]
A_84_P10120	NM_120141	1.11676	Arabidopsis thaliana ethylene-responsive transcription factor ERF060 mRNA, complete cds [NM_120141]
A_84_P16352	NM_128569	1.11636	Arabidopsis thaliana UDP-glycosyltransferase 87A2 mRNA, complete cds [NM_128569]
A_84_P12937	NM_119633	1.11603	Arabidopsis thaliana 40S ribosomal protein S3a-2 mRNA, complete cds [NM_119633]
A_84_P20371	NM_115922	1.11527	Arabidopsis thaliana C2H2-like zinc finger protein mRNA, complete cds [NM_115922]
A_84_P12605	NM_127357	1.11488	Arabidopsis thaliana SAUR-like auxin-responsive protein mRNA, complete cds [NM_127357]
A_84_P555320	NM_129440	1.1145	Arabidopsis thaliana ubiquitin-conjugating enzyme/RWD-like protein mRNA, complete cds [NM_129440]
A_84_P10105	NM_202958	1.11442	Arabidopsis thaliana xylem cysteine proteinase 1 mRNA, complete cds [NM_202958]
A_84_P529333	NM_101015	1.11425	Arabidopsis thaliana plant-specific DUF724 family protein mRNA, complete cds [NM_101015]
A_84_P13453	NM_128957	1.11421	Arabidopsis thaliana peroxidase 19 mRNA, complete cds [NM_128957]
A_84_P231379	NM_123992	1.11408	Arabidopsis thaliana uncharacterized protein mRNA, complete cds [NM_123992]
A_84_P555923	NM_001198030	1.11356	Arabidopsis thaliana uncharacterized protein mRNA, complete cds [NM_001198030]
A_84_P19296	NM_112321	1.11131	Arabidopsis thaliana 60S ribosomal protein L18a-3 mRNA, complete cds [NM_112321]
A_84_P536189	NM_120606	1.11081	Arabidopsis thaliana uncharacterized protein mRNA, complete cds [NM_120606]
A_84_P21241	NM_112058	1.11077	Arabidopsis thaliana serine carboxypeptidase-like 16 mRNA, complete cds [NM_112058]
A_84_P557311	NM_116443	1.1104	Arabidopsis thaliana transcription coactivator protein mRNA, complete cds [NM_116443]
A_84_P172281	NM_124262	1.11016	Arabidopsis thaliana protein SULPHUR DEFICIENCY-INDUCED 1 mRNA, complete cds [NM_124262]
A_84_P10925	NM_116160	1.11011	Arabidopsis thaliana glutaredoxin-C11 mRNA, complete cds [NM_116160]
A_84_P794288	AJ505684	1.10769	Arabidopsis thaliana partial putative U1a small nuclear RNA (U1a snRNA gene), clone Ath-16a, 5' end incomplete [AJ505684]
A_84_P243265	NM_202374	1.10761	Arabidopsis thaliana phototropic-responsive NPH3 family protein mRNA, complete cds [NM_202374]
A_84_P11768	NM_112789	1.1076	Arabidopsis thaliana uncharacterized protein mRNA, complete cds [NM_112789]
A_84_P542240	AK227999	1.10736	Arabidopsis thaliana mRNA for hypothetical protein, complete cds, clone: RAFL14-52-P08 [AK227999]
A_84_P173611	NM_180016	1.10514	Arabidopsis thaliana F-box protein mRNA, complete cds [NM_180016]
A_84_P14137	NM_121320	1.10473	Arabidopsis thaliana senescence-associated protein 29 mRNA, complete cds [NM_121320]
A_84_P135995	NM_128697	1.10472	Arabidopsis thaliana pentatricopeptide-repeat protein GUN1 mRNA, complete cds [NM_128697]
A_84_P813172	NM_179558	1.10402	Arabidopsis thaliana Erythronate-4-phosphate dehydrogenase family protein mRNA, complete cds [NM_179558]
A_84_P857237	AV545592	1.10369	Rep: F-box protein At2g41170 - Arabidopsis thaliana (Mouse-ear cress), partial (46%) [TC397808]
A_84_P860885	NM_126577	1.10348	Arabidopsis thaliana glycine-rich protein mRNA, complete cds [NM_126577]
A_84_P14060	NM_124664	1.10299	Arabidopsis thaliana ABC transporter G family member 8 mRNA, complete cds [NM_124664]
A_84_P78179	NM_119481	1.10232	Arabidopsis thaliana cell division cycle 20.1, cofactor of APC complex mRNA, complete cds [NM_119481]
A_84_P12557	NM_179968	1.10151	Arabidopsis thaliana histone H2A 8 mRNA, complete cds [NM_179968]
A_84_P22965	NM_130003	1.10135	Arabidopsis thaliana cysteine/histidine-rich C1 domain-containing protein mRNA, complete cds [NM_130003]
A_84_P848518	NM_122036	1.10061	Arabidopsis thaliana 40S ribosomal protein S8-1 mRNA, complete cds [NM_122036]
A_84_P807528	NM_129238	1.10047	Arabidopsis thaliana aquaporin TIP1-1 mRNA, complete cds [NM_129238]
A_84_P20671	NM_102706	1.10031	Arabidopsis thaliana GDSL esterase/lipase mRNA, complete cds [NM_102706]
A_84_P10410	NM_102825	1.10019	Arabidopsis thaliana uncharacterized protein mRNA, complete cds [NM_102825]
A_84_P821420	TA36674_3702	1.09964	Rep: Farnesylated protein - Arabidopsis thaliana (Mouse-ear cress), partial (71%) [TC389917]
A_84_P855507	NM_116437	1.09938	Arabidopsis thaliana protein PROLIFERA mRNA, complete cds [NM_116437]
A_84_P814300	NM_124129	1.09848	Arabidopsis thaliana tonoplast dicarboxylate transporter mRNA, complete cds [NM_124129]
A_84_P10124	NM_117536	1.09601	Arabidopsis thaliana auxin-responsive protein IAA1 mRNA, complete cds [NM_117536]
A_84_P267000	NM_129836	1.09506	Arabidopsis thaliana DNAJ heat shock N-terminal domain-containing protein mRNA, complete cds [NM_129836]
A_84_P99496	NM_122249	1.095	Arabidopsis thaliana high-mobility group B6 protein mRNA, complete cds [NM_122249]
A_84_P18718	NM_122484	1.09431	Arabidopsis thaliana GATA transcription factor 12 mRNA, complete cds [NM_122484]
A_84_P137439	NM_115747	1.09421	Arabidopsis thaliana protein PHY RAPIDLY REGULATED 2 mRNA, complete cds [NM_115747]
A_84_P187824	NM_147892	1.09375	Arabidopsis thaliana DNA polymerase epsilon subunit B2 mRNA, complete cds [NM_147892]
A_84_P15244	NM_106160	1.0925	Arabidopsis thaliana thaumatin-like protein 3 mRNA, complete cds [NM_106160]
A_84_P21174	NM_111477	1.09131	Arabidopsis thaliana mitogen-activated protein kinase kinase kinase 3 mRNA, complete cds [NM_111477]
A_84_P23445	NM_122423	1.09055	Arabidopsis thaliana cytochrome P450 71B13 mRNA, complete cds [NM_122423]
A_84_P583961	NM_114993	1.09036	Arabidopsis thaliana aspartyl protease family protein mRNA, complete cds [NM_114993]
A_84_P140429	NM_001084569	1.08976	Arabidopsis thaliana uncharacterized protein mRNA, complete cds [NM_001084569]
A_84_P240415	NM_121193	1.08962	Arabidopsis thaliana uncharacterized protein mRNA, complete cds [NM_121193]
A_84_P15333	NM_127532	1.08956	Arabidopsis thaliana 60S ribosomal protein L31-1 mRNA, complete cds [NM_127532]
A_84_P13406	NM_101886	1.08927	Arabidopsis thaliana translocase inner membrane subunit 17-1 mRNA, complete cds [NM_101886]
A_84_P18996	NM_102024	1.08883	Arabidopsis thaliana protein disulfide isomerase-like 1-1 mRNA, complete cds [NM_102024]
A_84_P180074	NM_115974	1.08748	Arabidopsis thaliana putative endonuclease / glycosyl hydrolase mRNA, complete cds [NM_115974]
A_84_P21451	NM_119675	1.08652	Arabidopsis thaliana catalase 2 mRNA, complete cds [NM_119675]
A_84_P832916	NM_130001	1.08585	Arabidopsis thaliana cysteine/histidine-rich C1 domain-containing protein mRNA, complete cds [NM_130001]
A_84_P838876	NP039098	1.08452	GB
A_84_P10758	NM_111278	1.08445	Arabidopsis thaliana NAC domain containing protein 47 mRNA, complete cds [NM_111278]
A_84_P213008	NM_101222	1.08404	Arabidopsis thaliana uncharacterized protein mRNA, complete cds [NM_101222]
A_84_P797964	NM_119627	1.08315	Arabidopsis thaliana BEL1-like homeodomain 6 mRNA, complete cds [NM_119627]
A_84_P14837	NM_119937	1.08279	Arabidopsis thaliana AP2-like ethylene-responsive transcription factor ANT mRNA, complete cds [NM_119937]
A_84_P17249	NM_130317	1.08209	Arabidopsis thaliana NAD+ transporter 1 mRNA, complete cds [NM_130317]
A_84_P11835	NM_115278	1.08058	Arabidopsis thaliana cyclin-dependent kinase B1-1 mRNA, complete cds [NM_115278]
A_84_P610565	NM_148710	1.08018	Arabidopsis thaliana cysteine/histidine-rich C1 domain-containing protein mRNA, complete cds [NM_148710]
A_84_P737916	NM_001084398	1.07973	Arabidopsis thaliana PLATZ transcription factor family protein mRNA, complete cds [NM_001084398]
A_84_P20638	NM_123464	1.07958	Arabidopsis thaliana GDSL lipase 1 mRNA, complete cds [NM_123464]
A_84_P518374	NM_118520	1.07946	Arabidopsis thaliana uncharacterized protein mRNA, complete cds [NM_118520]
A_84_P13277	NM_100400	1.07808	Arabidopsis thaliana putative transmembrane protein 97 mRNA, complete cds [NM_100400]
A_84_P119322	NM_112260	1.07798	Arabidopsis thaliana uncharacterized protein mRNA, complete cds [NM_112260]
A_84_P12405	NM_105419	1.07744	Arabidopsis thaliana G-type lectin S-receptor-like serine/threonine-protein kinase mRNA, complete cds [NM_105419]
A_84_P12830	NM_116456	1.07705	Arabidopsis thaliana 60S ribosomal protein L19-3 mRNA, complete cds [NM_116456]
A_84_P10328	NM_001126027	1.07692	Arabidopsis thaliana protein MADS AFFECTING FLOWERING 4 mRNA, complete cds [NM_001126027]
A_84_P566577	NM_101534	1.07673	Arabidopsis thaliana uncharacterized protein mRNA, complete cds [NM_101534]
A_84_P722322	TA51108_3702	1.07672
A_84_P811581	TA29087_3702	1.07605
A_84_P14338	NM_105285	1.07558	Arabidopsis thaliana zinc finger protein 4 mRNA, complete cds [NM_105285]
A_84_P13900	NM_120111	1.07262	Arabidopsis thaliana cytochrome P450, family 96, subfamily A, polypeptide 12 mRNA, complete cds [NM_120111]
A_84_P10347	NM_121766	1.0719	Arabidopsis thaliana RING-H2 finger protein ATL52 mRNA, complete cds [NM_121766]
A_84_P209848	NM_101997	1.07175	Arabidopsis thaliana bidirectional sugar transporter SWEET1 mRNA, complete cds [NM_101997]
A_84_P174971	NM_119923	1.06969	Arabidopsis thaliana protein NAKED PINS IN YUC MUTANTS 5 mRNA, complete cds [NM_119923]
A_84_P192034	NM_125608	1.0694	Arabidopsis thaliana peptidoglycan-binding LysM domain-containing protein mRNA, complete cds [NM_125608]
A_84_P182664	NM_201672	1.0689	Arabidopsis thaliana PAS/LOV protein B mRNA, complete cds [NM_201672]
A_84_P251495	NM_111132	1.06854	Arabidopsis thaliana uncharacterized protein mRNA, complete cds [NM_111132]
A_84_P825068	NM_129758	1.06852	Arabidopsis thaliana zinc finger protein 8 mRNA, complete cds [NM_129758]
A_84_P199084	NM_123181	1.06849	Arabidopsis thaliana class I glutamine amidotransferase-like protein mRNA, complete cds [NM_123181]
A_84_P752010	NM_001123766	1.06844	Arabidopsis thaliana conserved peptide upstream open reading frame 8 mRNA, complete cds [NM_001123766]
A_84_P804259	DR339542	1.06646	151896 CERES-148 Arabidopsis thaliana cDNA clone 118921 5', mRNA sequence [DR339542]
A_84_P568966	NM_120561	1.06382	Arabidopsis thaliana uncharacterized protein mRNA, complete cds [NM_120561]
A_84_P12344	NM_100292	1.0638	Arabidopsis thaliana subtilisin-like protease SDD1 mRNA, complete cds [NM_100292]
A_84_P67354	NM_125753	1.0632	Arabidopsis thaliana flavonol synthase 2 mRNA, complete cds [NM_125753]
A_84_P810160	NM_121074	1.0632	Arabidopsis thaliana 40S ribosomal protein S6-2 mRNA, complete cds [NM_121074]
A_84_P11708	NM_111784	1.06284	Arabidopsis thaliana 60S ribosomal protein L35-1 mRNA, complete cds [NM_111784]
A_84_P847471	NM_103092	1.06237	Arabidopsis thaliana cytochrome P450, family 76, subfamily C, polypeptide 6 mRNA, complete cds [NM_103092]
A_84_P21242	NM_180227	1.06075	Arabidopsis thaliana putative VHA-B1-interacting transcription factor mRNA, complete cds [NM_180227]
A_84_P218028	NM_114632	1.05864	Arabidopsis thaliana bHLH transcription factor POPEYE mRNA, complete cds [NM_114632]
A_84_P24139	NM_115508	1.05594	Arabidopsis thaliana serine-rich protein-like protein mRNA, complete cds [NM_115508]
A_84_P10434	NM_105693	1.05527	Arabidopsis thaliana protease inhibitor/seed storage/LTP family protein mRNA, complete cds [NM_105693]
A_84_P17578	NM_117095	1.05469	Arabidopsis thaliana putative wound-responsive protein mRNA, complete cds [NM_117095]
A_84_P282550	NM_121280	1.05462	Arabidopsis thaliana O-acyltransferase (WSD1-like) family protein mRNA, complete cds [NM_121280]
A_84_P176434	NM_180743	1.05416	Arabidopsis thaliana B3 domain-containing protein mRNA, complete cds [NM_180743]
A_84_P17398	NM_001035626	1.053	Arabidopsis thaliana (6-4)DNA photolyase mRNA, complete cds [NM_001035626]
A_84_P801373	NM_113109	1.05187	Arabidopsis thaliana cell wall-plasma membrane linker protein mRNA, complete cds [NM_113109]
A_84_P115682	NM_001084619	1.05162	Arabidopsis thaliana uncharacterized protein mRNA, complete cds [NM_001084619]
A_84_P753690	NM_001084129	1.05108	Arabidopsis thaliana uncharacterized protein mRNA, complete cds [NM_001084129]
A_84_P556511	NM_119055	1.05	Arabidopsis thaliana uncharacterized protein mRNA, complete cds [NM_119055]
A_84_P15683	NM_117014	1.04993	Arabidopsis thaliana transcription repressor MYB6 mRNA, complete cds [NM_117014]
A_84_P84929	NM_126548	1.04989	Arabidopsis thaliana 40S ribosomal protein S17-2 mRNA, complete cds [NM_126548]
A_84_P210598	NM_112286	1.04969	Arabidopsis thaliana uncharacterized protein mRNA, complete cds [NM_112286]
A_84_P830589	NM_106490	1.0487	Arabidopsis thaliana ROP interactive partner 4 mRNA, complete cds [NM_106490]
A_84_P16279	NM_001084451	1.04868	Arabidopsis thaliana 60S ribosomal protein L28-1 mRNA, complete cds [NM_001084451]
A_84_P107372	NM_111078	1.04815	Arabidopsis thaliana hydroxyproline-rich glycoprotein-like protein mRNA, complete cds [NM_111078]
A_84_P811015	TA28815_3702	1.04785
A_84_P826141	NM_113617	1.04663	Arabidopsis thaliana uncharacterized protein mRNA, complete cds [NM_113617]
A_84_P19248	NM_111021	1.0458	Arabidopsis thaliana phosphoenolpyruvate (pep)/phosphate translocator 2 mRNA, complete cds [NM_111021]
A_84_P15835	NM_120848	1.04568	Arabidopsis thaliana structural maintenance of chromosomes 6A mRNA, complete cds [NM_120848]
A_84_P22143	NM_113414	1.04554	Arabidopsis thaliana cell division control protein 45 mRNA, complete cds [NM_113414]
A_84_P144789	NM_180165	1.04544	Arabidopsis thaliana uncharacterized protein mRNA, complete cds [NM_180165]
A_84_P21947	NM_103537	1.04514	Arabidopsis thaliana cyclin-A1-1 mRNA, complete cds [NM_103537]
A_84_P110902	NM_125461	1.04484	Arabidopsis thaliana uncharacterized protein mRNA, complete cds [NM_125461]
A_84_P17720	NM_120697	1.04476	Arabidopsis thaliana cyclin-B1-2 mRNA, complete cds [NM_120697]
A_84_P10537	NM_106062	1.04465	Arabidopsis thaliana enolase 1 mRNA, complete cds [NM_106062]
A_84_P20462	NM_118681	1.04384	Arabidopsis thaliana dehydration-responsive element-binding protein 1B mRNA, complete cds [NM_118681]
A_84_P570619	NM_116189	1.0436	Arabidopsis thaliana DNAse I-like superfamily protein mRNA, complete cds [NM_116189]
A_84_P545675	NM_112345	1.04285	Arabidopsis thaliana leucine-rich repeat transmembrane protein kinase mRNA, complete cds [NM_112345]
A_84_P220478	NM_202064	1.04225	Arabidopsis thaliana calreticulin-3 mRNA, complete cds [NM_202064]
A_84_P24079	NM_103275	1.04184	Arabidopsis thaliana protein pumilio 9 mRNA, complete cds [NM_103275]
A_84_P580680	NM_124472	1.04058	Arabidopsis thaliana Histone superfamily protein mRNA, complete cds [NM_124472]
A_84_P22919	NM_179881	1.04007	Arabidopsis thaliana serine carboxypeptidase-like 46 mRNA, complete cds [NM_179881]
A_84_P13983	NM_122317	1.03989	Arabidopsis thaliana RNA polymerase sigma factor 5 mRNA, complete cds [NM_122317]
A_84_P13826	NM_118296	1.03727	Arabidopsis thaliana beta-glucosidase 47 mRNA, complete cds [NM_118296]
A_84_P13834	NM_118511	1.03578	Arabidopsis thaliana HMG (high mobility group) box protein mRNA, complete cds [NM_118511]
A_84_P841733	NM_001125757	1.03496	Arabidopsis thaliana uncharacterized protein mRNA, complete cds [NM_001125757]
A_84_P54620	NM_125874	1.03478	Arabidopsis thaliana uncharacterized protein mRNA, complete cds [NM_125874]
A_84_P846552	NM_124236	1.03403	Arabidopsis thaliana structural maintenance of chromosomes protein 4 mRNA, complete cds [NM_124236]
A_84_P11492	NM_106469	1.03333	Arabidopsis thaliana Trm112p-like protein mRNA, complete cds [NM_106469]
A_84_P797201	NM_001125014	1.03301	Arabidopsis thaliana nucleotidyltransferase family protein mRNA, complete cds [NM_001125014]
A_84_P130716	NM_128333	1.03292	Arabidopsis thaliana uncharacterized protein mRNA, complete cds [NM_128333]
A_84_P294634	NM_124730	1.03245	Arabidopsis thaliana transducin/WD40 domain-containing protein mRNA, complete cds [NM_124730]
A_84_P827683	NM_105225	1.03025	Arabidopsis thaliana uncharacterized protein mRNA, complete cds [NM_105225]
A_84_P23901	NM_128068	1.03013	Arabidopsis thaliana stromal cell-derived factor 2-like protein mRNA, complete cds [NM_128068]
A_84_P11404	NM_104355	1.02952	Arabidopsis thaliana putative serine/threonine protein kinase mRNA, complete cds [NM_104355]
A_84_P17041	NM_102163	1.02952	Arabidopsis thaliana uncharacterized protein mRNA, complete cds [NM_102163]
A_84_P802529	NM_114462	1.02941	Arabidopsis thaliana histone H4 mRNA, complete cds [NM_114462]
A_84_P51580	NM_105864	1.02907	Arabidopsis thaliana serine-type endopeptidase inhibitor mRNA, complete cds [NM_105864]
A_84_P20503	NM_119642	1.02824	Arabidopsis thaliana SAUR-like auxin-responsive protein mRNA, complete cds [NM_119642]
A_84_P22066	NM_126186	1.02764	Arabidopsis thaliana 60S ribosomal protein L7-2 mRNA, complete cds [NM_126186]
A_84_P297564	NM_115065	1.02712	Arabidopsis thaliana beta-1,6-N-acetylglucosaminyl transferase-like protein mRNA, complete cds [NM_115065]
A_84_P22031	NM_127864	1.02678	Arabidopsis thaliana sinapoylglucose:malate sinapoyltransferase mRNA, complete cds [NM_127864]
A_84_P856292	NM_101072	1.02619	Arabidopsis thaliana pyrophosphate--fructose-6-phosphate 1-phosphotransferase subunit beta 1 mRNA, complete cds [NM_101072]
A_84_P10290	NM_124975	1.02525	Arabidopsis thaliana oligopeptide transporter 1 mRNA, complete cds [NM_124975]
A_84_P812545	AK319042	1.02492	Arabidopsis thaliana AT4G35770 mRNA, complete cds, clone: RAFL24-21-O03 [AK319042]
A_84_P19134	NM_128897	1.02458	Arabidopsis thaliana 60S ribosomal protein L23B mRNA, complete cds [NM_128897]
A_84_P19013	NM_103029	1.02393	Arabidopsis thaliana Subtilase family protein SBT3.3 mRNA, complete cds [NM_103029]
A_84_P19090	NM_105711	1.02199	Arabidopsis thaliana protein kinase mRNA, complete cds [NM_105711]
A_84_P827163	NM_104468	1.0205	Arabidopsis thaliana putative zinc transporter ZIP2 - like protein mRNA, complete cds [NM_104468]
A_84_P159405	NM_128520	1.01982	Arabidopsis thaliana uncharacterized protein mRNA, complete cds [NM_128520]
A_84_P15588	NM_114684	1.01967	Arabidopsis thaliana anaphase-promoting complex subunit 8 mRNA, complete cds [NM_114684]
A_84_P758588	NM_001124947	1.01961	Arabidopsis thaliana uncharacterized protein mRNA, complete cds [NM_001124947]
A_84_P14530	NM_111897	1.01934	Arabidopsis thaliana 40S ribosomal protein S17-3 mRNA, complete cds [NM_111897]
A_84_P826818	NM_105128	1.01927	Arabidopsis thaliana nodule inception protein-like protein 6 mRNA, complete cds [NM_105128]
A_84_P553387	NM_105116	1.01808	Arabidopsis thaliana uncharacterized protein mRNA, complete cds [NM_105116]
A_84_P828620	NM_001084155	1.01803	Arabidopsis thaliana exonuclease 1 mRNA, complete cds [NM_001084155]
A_84_P791657	DR368506	1.01774	12842501 CERES-AN65 Arabidopsis thaliana cDNA clone 1366811 5', mRNA sequence [DR368506]
A_84_P21545	NM_122194	1.01757	Arabidopsis thaliana histone H2B mRNA, complete cds [NM_122194]
A_84_P547377	NM_180053	1.01747	Arabidopsis thaliana uncharacterized protein mRNA, complete cds [NM_180053]
A_84_P15468	NM_111364	1.01623	Arabidopsis thaliana 40S ribosomal protein S24-1 mRNA, complete cds [NM_111364]
A_84_P765533	NM_001125516	1.01612	Arabidopsis thaliana uncharacterized protein mRNA, complete cds [NM_001125516]
A_84_P14962	NM_123454	1.01566	Arabidopsis thaliana chloride channel protein CLC-a mRNA, complete cds [NM_123454]
A_84_P272980	NM_121813	1.01532	Arabidopsis thaliana small auxin up RNA 24 mRNA, complete cds [NM_121813]
A_84_P13960	NM_001161239	1.01525	Arabidopsis thaliana WD40 domain-containing protein mRNA, complete cds [NM_001161239]
A_84_P10130	NM_117732	1.01502	Arabidopsis thaliana oligopeptide transporter mRNA, complete cds [NM_117732]
A_84_P21446	NM_119579	1.01374	Arabidopsis thaliana cyclin-D3-1 mRNA, complete cds [NM_119579]
A_84_P810664	NM_120791	1.01305	Arabidopsis thaliana 40S ribosomal protein S4-2 mRNA, complete cds [NM_120791]
A_84_P521758	NM_113043	1.01287	Arabidopsis thaliana BRCT domain-containing DNA repair protein mRNA, complete cds [NM_113043]
A_84_P572362	NM_115055	1.0126	Arabidopsis thaliana basic leucine zipper 24 mRNA, complete cds [NM_115055]
A_84_P20816	NM_001084233	1.01134	Arabidopsis thaliana homeobox-leucine zipper protein ATHB-15 mRNA, complete cds [NM_001084233]
A_84_P17722	NM_120763	1.01128	Arabidopsis thaliana myb-like HTH transcriptional regulator family protein mRNA, complete cds [NM_120763]
A_84_P22748	NM_106524	1.01094	Arabidopsis thaliana anaphase-promoting complex subunit 6 mRNA, complete cds [NM_106524]
A_84_P16152	NM_101492	1.01093	Arabidopsis thaliana wall-associated receptor kinase-like 8 mRNA, complete cds [NM_101492]
A_84_P850543	NM_180194	1.01048	Arabidopsis thaliana polygalacturonase-like protein mRNA, complete cds [NM_180194]
A_84_P13158	NM_125760	1.00898	Arabidopsis thaliana serine/threonine-protein kinase SRK2H mRNA, complete cds [NM_125760]
A_84_P768877	NM_001085321	1.00889	Arabidopsis thaliana farnesylated protein 3 mRNA, complete cds [NM_001085321]
A_84_P512722	NM_128128	1.00835	Arabidopsis thaliana uncharacterized protein mRNA, complete cds [NM_128128]
A_84_P21211	NM_112351	1.00819	Arabidopsis thaliana polynucleotide 3'-phosphatase ZDP mRNA, complete cds [NM_112351]
A_84_P19008	NM_101461	1.00772	Arabidopsis thaliana 40S ribosomal protein S12-1 mRNA, complete cds [NM_101461]
A_84_P75044	NM_120361	1.00766	Arabidopsis thaliana pentatricopeptide repeat-containing protein mRNA, complete cds [NM_120361]
A_84_P18765	NM_123997	1.00733	Arabidopsis thaliana DNA replication licensing factor MCM3-like protein mRNA, complete cds [NM_123997]
A_84_P11944	TC394251	1.00613
A_84_P160283	NM_128995	1.00599	Arabidopsis thaliana light-harvesting chlorophyll protein complex II subunit B1 mRNA, complete cds [NM_128995]
A_84_P211958	NM_123724	1.0058	Arabidopsis thaliana unusual seine protease inhibitor mRNA, complete cds [NM_123724]
A_84_P16592	NM_116055	1.00465	Arabidopsis thaliana SAUR-like auxin-responsive protein mRNA, complete cds [NM_116055]
A_84_P14339	NM_103224	1.00436	Arabidopsis thaliana MLP-like protein 165 mRNA, complete cds [NM_103224]
A_84_P206348	NM_104698	1.00404	Arabidopsis thaliana serine/threonine-protein kinase WNK (With No lysine)-related protein mRNA, complete cds [NM_104698]
A_84_P68124	NM_123651	1.00323	Arabidopsis thaliana uncharacterized protein mRNA, complete cds [NM_123651]
A_84_P23544	NM_125364	1.00294	Arabidopsis thaliana heat shock protein 18.2 mRNA, complete cds [NM_125364]
A_84_P15746	NM_118980	1.00271	Arabidopsis thaliana ADP/ATP carrier 3 protein mRNA, complete cds [NM_118980]
A_84_P24072	NM_112774	1.00212	Arabidopsis thaliana Nucleic acid-binding, OB-fold-like protein mRNA, complete cds [NM_112774]
A_84_P18605	NM_119479	1.00147	Arabidopsis thaliana translation initiation factor 3 subunit K mRNA, complete cds [NM_119479]
A_84_P811035	NM_119165	1.00132	Arabidopsis thaliana H(+)-ATPase 2 mRNA, complete cds [NM_119165]
A_84_P15425	NM_105443	0.999989	Arabidopsis thaliana putative pectate lyase 5 mRNA, complete cds [NM_105443]
A_84_P239815	NM_101074	0.999753	Arabidopsis thaliana uncharacterized protein mRNA, complete cds [NM_101074]
A_84_P808697	NM_126540	0.99968	Arabidopsis thaliana photosystem II light harvesting complex protein 2.1 mRNA, complete cds [NM_126540]
A_84_P21886	NM_104470	0.999484	Arabidopsis thaliana serine acetyltransferase 1 mRNA, complete cds [NM_104470]
A_84_P540276	NM_201933	0.998421	Arabidopsis thaliana uncharacterized protein mRNA, complete cds [NM_201933]
A_84_P178514	NM_102053	0.998272	Arabidopsis thaliana uncharacterized protein mRNA, complete cds [NM_102053]
A_84_P19301	NM_113072	0.997525	Arabidopsis thaliana peroxidase 30 mRNA, complete cds [NM_113072]
A_84_P22017	NM_128438	0.9972	Arabidopsis thaliana pathogenesis-related thaumatin-like protein mRNA, complete cds [NM_128438]
A_84_P202538	NM_203092	0.997152	Arabidopsis thaliana uncharacterized protein mRNA, complete cds [NM_203092]
A_84_P549710	NM_100476	0.996944	Arabidopsis thaliana uncharacterized protein mRNA, complete cds [NM_100476]
A_84_P20233	NM_112478	0.996598	Arabidopsis thaliana 60S ribosomal protein L37-3 mRNA, complete cds [NM_112478]
A_84_P826913	NM_180346	-0.985687	Arabidopsis thaliana protein HOPZ-ACTIVATED RESISTANCE 1 mRNA, complete cds [NM_180346]
A_84_P769815	TA39014_3702	-0.985951
A_84_P20180	NM_128763	-0.986369	Arabidopsis thaliana Acyl-CoA N-acyltransferases (NAT) superfamily protein mRNA, complete cds [NM_128763]
A_84_P179534	NM_121625	-0.986442	Arabidopsis thaliana 50S ribosomal protein related protein mRNA, complete cds [NM_121625]
A_84_P817963	NM_001036609	-0.986786	Arabidopsis thaliana pyruvate, phosphate dikinase regulatory protein 1 mRNA, complete cds [NM_001036609]
A_84_P17605	NM_118211	-0.987108	Arabidopsis thaliana probable 3-hydroxyisobutyrate dehydrogenase mRNA, complete cds [NM_118211]
A_84_P756124	NM_179608	-0.987283	Arabidopsis thaliana armadillo/beta-catenin-like repeats-containing protein mRNA, complete cds [NM_179608]
A_84_P292144	NM_113258	-0.987465	Arabidopsis thaliana MATE efflux family protein LAL5 mRNA, complete cds [NM_113258]
A_84_P13503	NM_129048	-0.988238	Arabidopsis thaliana cationic amino acid transporter 5 mRNA, complete cds [NM_129048]
A_84_P831911	TA49410_3702	-0.988247
A_84_P758556	NM_001124975	-0.988284	Arabidopsis thaliana uncharacterized protein mRNA, complete cds [NM_001124975]
A_84_P23485	NM_123756	-0.988924	Arabidopsis thaliana probable indole-3-pyruvate monooxygenase YUCCA5 mRNA, complete cds [NM_123756]
A_84_P22058	NM_129475	-0.989646	Arabidopsis thaliana serine/threonine-protein kinase-like protein CCR2 mRNA, complete cds [NM_129475]
A_84_P275770	NM_202084	-0.989814	Arabidopsis thaliana GPI transamidase subunit PIG-U mRNA, complete cds [NM_202084]
A_84_P838113	TA53352_3702	-0.989849
A_84_P784966	NM_104149	-0.99009	Arabidopsis thaliana putative cytochrome c oxidase subunit 5b-like mRNA, complete cds [NM_104149]
A_84_P824698	NM_001084608	-0.991025	Arabidopsis thaliana zinc finger CCCH domain-containing protein 32 mRNA, complete cds [NM_001084608]
A_84_P19214	NM_128810	-0.991684	Arabidopsis thaliana mitogen-activated protein kinase kinase kinase 17 mRNA, complete cds [NM_128810]
A_84_P21390	NM_118239	-0.991928	Arabidopsis thaliana gibberellin 2-beta-dioxygenase 8 mRNA, complete cds [NM_118239]
A_84_P849477	BU636392	-0.992309
A_84_P831912	NM_118899	-0.992348	Arabidopsis thaliana GPCR-type G protein 2 mRNA, complete cds [NM_118899]
A_84_P16667	NM_118423	-0.993091	Arabidopsis thaliana protein kinase family protein mRNA, complete cds [NM_118423]
A_84_P755757	NM_001084514	-0.993496	Arabidopsis thaliana glutathione S-transferase PHI 9 mRNA, complete cds [NM_001084514]
A_84_P12087	NM_105537	-0.994381	Arabidopsis thaliana uncharacterized protein mRNA, complete cds [NM_105537]
A_84_P11135	NM_121776	-0.995137	Arabidopsis thaliana MATE efflux family protein mRNA, complete cds [NM_121776]
A_84_P144519	NM_126377	-0.995585	Arabidopsis thaliana phosphate transporter PHO1-like 2 mRNA, complete cds [NM_126377]
A_84_P21188	NM_112323	-0.996512	Arabidopsis thaliana cytochrome P450, family 72, subfamily A, polypeptide 8 mRNA, complete cds [NM_112323]
A_84_P761148	DR368442	-0.996606
A_84_P12325	NM_105691	-0.997776	Arabidopsis thaliana trichome birefringence-like 27 protein mRNA, complete cds [NM_105691]
A_84_P835571	TA52102_3702	-0.997857
A_84_P18522	NM_117050	-0.998371	Arabidopsis thaliana transcription factor TT8 mRNA, complete cds [NM_117050]
A_84_P845689	NM_121003	-0.998919	Arabidopsis thaliana peroxisomal NAD-malate dehydrogenase 2 mRNA, complete cds [NM_121003]
A_84_P18532	NM_117299	-0.998983	Arabidopsis thaliana copper amine oxidase family protein mRNA, complete cds [NM_117299]
A_84_P847464	AY080723	-0.999596	Arabidopsis thaliana At1g75860 mRNA sequence [AY080723]
A_84_P809104	NM_105608	-1.00042	Arabidopsis thaliana eukaryotic translation initiation factor 5A-3 mRNA, complete cds [NM_105608]
A_84_P562392	NM_179898	-1.00057	Arabidopsis thaliana major facilitator protein mRNA, complete cds [NM_179898]
A_84_P12811	NM_202747	-1.00211	Arabidopsis thaliana uncharacterized protein mRNA, complete cds [NM_202747]
A_84_P10193	NM_121865	-1.00214	Arabidopsis thaliana monothiol glutaredoxin-S2 mRNA, complete cds [NM_121865]
A_84_P15984	NM_125531	-1.00239	Arabidopsis thaliana two-component response regulator-like APRR1 mRNA, complete cds [NM_125531]
A_84_P20455	NM_118524	-1.00243	Arabidopsis thaliana UDP-glucose 4-epimerase 2 mRNA, complete cds [NM_118524]
A_84_P20493	NM_119383	-1.00287	Arabidopsis thaliana G-type lectin S-receptor-like serine/threonine-protein kinase SD2-5 mRNA, complete cds [NM_119383]
A_84_P13855	NM_118975	-1.00298	Arabidopsis thaliana concanavalin A-like lectin kinase-like protein mRNA, complete cds [NM_118975]
A_84_P11252	NM_125387	-1.00331	Arabidopsis thaliana cysteine/histidine-rich C1 domain-containing protein mRNA, complete cds [NM_125387]
A_84_P18215	NM_128788	-1.00377	Arabidopsis thaliana beta-amylase 6 mRNA, complete cds [NM_128788]
A_84_P13654	NM_112813	-1.00399	Arabidopsis thaliana LAG1 longevity assurance-like 2 mRNA, complete cds [NM_112813]
A_84_P769870	TA48524_3702	-1.00487	Rep: ATP synthase B chain - Arabidopsis thaliana (Mouse-ear cress), complete [TC385174]
A_84_P770418	TC399113	-1.00525	Rep: NADH-ubiquinone oxidoreductase chain 4L - Nicotiana tabacum (Common tobacco), complete [TC399113]
A_84_P767975	NM_001125827	-1.00569	Arabidopsis thaliana protein PHR1-LIKE 1 mRNA, complete cds [NM_001125827]
A_84_P800917	NM_127277	-1.0059	Arabidopsis thaliana protein exordium like 5 mRNA, complete cds [NM_127277]
A_84_P97726	NP231249	-1.00681	Unknown
A_84_P844167	NM_103607	-1.00706	Arabidopsis thaliana ethylene-responsive transcription factor RAP2-1 mRNA, complete cds [NM_103607]
A_84_P10084	NM_119190	-1.00749	Arabidopsis thaliana UDP-D-glucuronate 4-epimerase 1 mRNA, complete cds [NM_119190]
A_84_P13197	NM_120984	-1.00797	Arabidopsis thaliana dicarboxylate carrier 3 mRNA, complete cds [NM_120984]
A_84_P710466	TA53366_3702	-1.00798
A_84_P178904	NM_128389	-1.00854	Arabidopsis thaliana cytokinin riboside 5'-monophosphate phosphoribohydrolase LOG1 mRNA, complete cds [NM_128389]
A_84_P803007	AV563501	-1.00864	Rep: NADH-ubiquinone oxidoreductase chain 4L - Nicotiana tabacum (Common tobacco), complete [TC399113]
A_84_P23571	NM_126006	-1.01021	Arabidopsis thaliana putative protein phosphatase 2C 79 mRNA, complete cds [NM_126006]
A_84_P18228	NM_127470	-1.01064	Arabidopsis thaliana G-type lectin S-receptor-like serine/threonine-protein kinase mRNA, complete cds [NM_127470]
A_84_P176194	NM_120287	-1.01099	Arabidopsis thaliana uncharacterized protein mRNA, complete cds [NM_120287]
A_84_P118612	NM_122077	-1.01103	Arabidopsis thaliana uncharacterized protein mRNA, complete cds [NM_122077]
A_84_P795723	AK221828	-1.01129	Arabidopsis thaliana mRNA for hypothetical protein, complete cds, clone: RAFL21-96-E04 [AK221828]
A_84_P18841	NM_125996	-1.01167	Arabidopsis thaliana transmembrane amino acid transporter family protein mRNA, complete cds [NM_125996]
A_84_P822197	NM_001084591	-1.01171	Arabidopsis thaliana alpha/beta-Hydrolases superfamily protein mRNA, complete cds [NM_001084591]
A_84_P826434	NM_123683	-1.01181	Arabidopsis thaliana zinc-finger protein 3 mRNA, complete cds [NM_123683]
A_84_P84909	TC397277	-1.01281	Rep: Arabidopsis thaliana genomic DNA, chromosome 3, TAC clone:K14A17 - Arabidopsis thaliana (Mouse-ear cress), partial (95%) [TC397277]
A_84_P17292	NM_127808	-1.01335	Arabidopsis thaliana homeobox-leucine zipper protein ATHB-6 mRNA, complete cds [NM_127808]
A_84_P846927	NM_001035630	-1.01339	Arabidopsis thaliana post-illumination chlorophyll fluorescence increase protein mRNA, complete cds [NM_001035630]
A_84_P23181	NM_115256	-1.01347	Arabidopsis thaliana probable peptide/nitrate transporter mRNA, complete cds [NM_115256]
A_84_P16011	NM_121498	-1.01402	Arabidopsis thaliana probable peptide/nitrate transporter mRNA, complete cds [NM_121498]
A_84_P819365	NM_180755	-1.01494	Arabidopsis thaliana putative protein phosphatase 2C 73 mRNA, complete cds [NM_180755]
A_84_P10076	NM_119016	-1.01544	Arabidopsis thaliana flavin-containing monooxygenase YUCCA8 mRNA, complete cds [NM_119016]
A_84_P11385	NM_100778	-1.01791	Arabidopsis thaliana protein SRC2 mRNA, complete cds [NM_100778]
A_84_P859775	NM_112047	-1.02011	Arabidopsis thaliana omega-6 fatty acid desaturase mRNA, complete cds [NM_112047]
A_84_P812457	NM_113938	-1.02014	Arabidopsis thaliana putative amino acid transporter mRNA, complete cds [NM_113938]
A_84_P19650	NM_103844	-1.02107	Arabidopsis thaliana myb family transcription factor mRNA, complete cds [NM_103844]
A_84_P17063	NM_001198190	-1.02131	Arabidopsis thaliana purine permease 4 mRNA, complete cds [NM_001198190]
A_84_P767930	NM_120253	-1.02149	Arabidopsis thaliana uncharacterized protein mRNA, complete cds [NM_120253]
A_84_P296254	NM_111863	-1.02331	Arabidopsis thaliana 3-ketoacyl-CoA synthase 14 mRNA, complete cds [NM_111863]
A_84_P832410	NM_106477	-1.0234	Arabidopsis thaliana F-box protein mRNA, complete cds [NM_106477]
A_84_P16097	NM_102260	-1.02366	Arabidopsis thaliana putative metalloproteinase mRNA, complete cds [NM_102260]
A_84_P12100	NM_122499	-1.0242	Arabidopsis thaliana myrosinase 2 mRNA, complete cds [NM_122499]
A_84_P160473	NM_105198	-1.02502	Arabidopsis thaliana probable inactive receptor-like protein kinase mRNA, complete cds [NM_105198]
A_84_P10473	NM_104680	-1.02525	Arabidopsis thaliana ABC transporter G family member 36 mRNA, complete cds [NM_104680]
A_84_P19064	NM_104528	-1.02527	Arabidopsis thaliana TIR-NBS-LRR class disease resistance protein mRNA, complete cds [NM_104528]
A_84_P550153	NM_113975	-1.02586	Arabidopsis thaliana qua-quine starch mRNA, complete cds [NM_113975]
A_84_P702777	AK118394	-1.02711	Arabidopsis thaliana mRNA, clone: RAFL19-65-G24 [AK118394]
A_84_P24127	NM_202698	-1.02811	Arabidopsis thaliana Adenine nucleotide alpha hydrolases-like superfamily protein mRNA, complete cds [NM_202698]
A_84_P80689	NM_203254	-1.03007	Arabidopsis thaliana HPP integral membrane domain-containing protein mRNA, complete cds [NM_203254]
A_84_P23500	NM_124139	-1.03063	Arabidopsis thaliana nudix hydrolase 2 mRNA, complete cds [NM_124139]
A_84_P822012	NM_118532	-1.03168	Arabidopsis thaliana cellulose synthase-like protein G2 mRNA, complete cds [NM_118532]
A_84_P24126	NM_115241	-1.03336	Arabidopsis thaliana L-type lectin-domain containing receptor kinase IV.2 mRNA, complete cds [NM_115241]
A_84_P826788	NM_114951	-1.03385	Arabidopsis thaliana uncharacterized protein mRNA, complete cds [NM_114951]
A_84_P822115	TA37316_3702	-1.03464
A_84_P154655	NM_129737	-1.03591	Arabidopsis thaliana uncharacterized protein mRNA, complete cds [NM_129737]
A_84_P22255	NM_180689	-1.03828	Arabidopsis thaliana WRKY DNA-binding protein 69 mRNA, complete cds [NM_180689]
A_84_P12954	NM_120081	-1.0384	Arabidopsis thaliana glucose-1-phosphate adenylyltransferase large subunit 3 mRNA, complete cds [NM_120081]
A_84_P830631	NM_112570	-1.03886	Arabidopsis thaliana calmodulin-binding transcription activator mRNA, complete cds [NM_112570]
A_84_P816723	NM_125059	-1.0396	Arabidopsis thaliana serine acetyltransferase 1;1 mRNA, complete cds [NM_125059]
A_84_P846392	TC384273	-1.04044	Rep: ATCYS1, ORF1, ATHYP1 and AKIN10 genes - Arabidopsis thaliana (Mouse-ear cress), complete [TC384273]
A_84_P819415	NM_112588	-1.041	Arabidopsis thaliana uncharacterized protein mRNA, complete cds [NM_112588]
A_84_P14505	NM_128773	-1.04203	Arabidopsis thaliana transmembrane receptor protein mRNA, complete cds [NM_128773]
A_84_P21322	NM_116064	-1.04237	Arabidopsis thaliana methyltransferase family protein 3 mRNA, complete cds [NM_116064]
A_84_P10495	NM_105261	-1.04238	Arabidopsis thaliana acyl activating enzyme 12 mRNA, complete cds [NM_105261]
A_84_P136725	NM_123050	-1.04266	Arabidopsis thaliana uncharacterized protein mRNA, complete cds [NM_123050]
A_84_P768746	DR365595	-1.04297	11062862 CERES-AN65 Arabidopsis thaliana cDNA clone 1342447 5', mRNA sequence [DR365595]
A_84_P278110	NM_128046	-1.04317	Arabidopsis thaliana self-incompatibility S1 family protein mRNA, complete cds [NM_128046]
A_84_P860467	NM_180617	-1.04437	Arabidopsis thaliana Sec14p-like phosphatidylinositol transfer family protein mRNA, complete cds [NM_180617]
A_84_P22936	NM_202080	-1.04541	Arabidopsis thaliana uncharacterized protein mRNA, complete cds [NM_202080]
A_84_P231679	NM_128659	-1.04546	Arabidopsis thaliana ATP synthase protein I-related protein mRNA, complete cds [NM_128659]
A_84_P820417	NM_117854	-1.04548	Arabidopsis thaliana ethylene responsive element binding factor 6 mRNA, complete cds [NM_117854]
A_84_P846934	NM_202729	-1.04572	Arabidopsis thaliana uncharacterized protein mRNA, complete cds [NM_202729]
A_84_P803569	NM_179352	-1.04598	Arabidopsis thaliana putative 12-oxophytodienoate reductase-like protein 2B mRNA, complete cds [NM_179352]
A_84_P843621	NM_128655	-1.04641	Arabidopsis thaliana putative serine/threonine kinase mRNA, complete cds [NM_128655]
A_84_P820158	NM_127361	-1.04701	Arabidopsis thaliana histone H1-3 mRNA, complete cds [NM_127361]
A_84_P20439	NM_118114	-1.04721	Arabidopsis thaliana K+ uptake permease 9 mRNA, complete cds [NM_118114]
A_84_P15793	NM_120172	-1.04723	Arabidopsis thaliana RING-H2 finger protein ATL32 mRNA, complete cds [NM_120172]
A_84_P230459	NM_001198494	-1.04831	Arabidopsis thaliana DNA-directed RNA polymerase II protein mRNA, complete cds [NM_001198494]
A_84_P16820	NM_122321	-1.04897	Arabidopsis thaliana Squalene monooxygenase 6 mRNA, complete cds [NM_122321]
A_84_P187874	NP226627	-1.04922	Unknown
A_84_P19590	NM_117886	-1.04957	Arabidopsis thaliana putative trehalose phosphatase/synthase 5 mRNA, complete cds [NM_117886]
A_84_P144479	NM_124132	-1.05003	Arabidopsis thaliana Heat shock protein HSP20/alpha crystallin family protein mRNA, complete cds [NM_124132]
A_84_P823480	NM_121752	-1.05043	Arabidopsis thaliana uncharacterized protein mRNA, complete cds [NM_121752]
A_84_P769702	TC390198	-1.051	Rep: Photosystem I assembly protein ycf3 - Arabidopsis thaliana (Mouse-ear cress), partial (75%) [TC390198]
A_84_P119502	NM_127682	-1.05165	Arabidopsis thaliana uncharacterized protein mRNA, complete cds [NM_127682]
A_84_P10939	NM_178955	-1.05304	Arabidopsis thaliana protein dehydration-INDUCED 19-5 mRNA, complete cds [NM_178955]
A_84_P836721	NM_118072	-1.05502	Arabidopsis thaliana TIR-NBS-LRR class disease resistance protein mRNA, complete cds [NM_118072]
A_84_P806273	NM_103552	-1.05525	Arabidopsis thaliana photosystem II subunit S mRNA, complete cds [NM_103552]
A_84_P12564	NM_201959	-1.05632	Arabidopsis thaliana O-fucosyltransferase family protein mRNA, complete cds [NM_201959]
A_84_P817957	TA33572_3702	-1.05664	Rep: AT4g21210/F7J7_150 - Arabidopsis thaliana (Mouse-ear cress), complete [TC386007]
A_84_P810174	NM_112484	-1.05675	Arabidopsis thaliana photosystem I subunit H-1 mRNA, complete cds [NM_112484]
A_84_P514768	NM_116919	-1.05695	Arabidopsis thaliana mitogen-activated protein kinase kinase kinase 1 mRNA, complete cds [NM_116919]
A_84_P867087	NM_124875	-1.05784	Arabidopsis thaliana AT hook motif-containing protein mRNA, complete cds [NM_124875]
A_84_P159725	NM_102773	-1.05847	Arabidopsis thaliana Early-responsive to dehydration stress protein (ERD4) mRNA, complete cds [NM_102773]
A_84_P23992	NM_202501	-1.05946	Arabidopsis thaliana putative protein phosphatase 2C mRNA, complete cds [NM_202501]
A_84_P857139	TC397754	-1.05982	Rep: Photosystem I reaction center subunit II-2, chloroplast precursor - Arabidopsis thaliana (Mouse-ear cress), partial (45%) [TC397754]
A_84_P825275	NM_104807	-1.06007	Arabidopsis thaliana uncharacterized protein mRNA, complete cds [NM_104807]
A_84_P72974	NM_124445	-1.06037	Arabidopsis thaliana squamosa promoter-binding-like protein 13 mRNA, complete cds [NM_124445]
A_84_P593458	NM_105620	-1.06061	Arabidopsis thaliana S-adenosylmethionine-dependent methyltransferase domain-containing protein mRNA, complete cds [NM_105620]
A_84_P819690	NM_123621	-1.0619	Arabidopsis thaliana B-cell receptor-associated 31-like protein mRNA, complete cds [NM_123621]
A_84_P868662	NM_119193	-1.06282	Arabidopsis thaliana cinnamoyl-CoA reductase like protein mRNA, complete cds [NM_119193]
A_84_P848948	TA27082_3702	-1.06326
A_84_P22004	NM_129234	-1.06369	Arabidopsis thaliana UDP-glucosyl transferase 73C6 mRNA, complete cds [NM_129234]
A_84_P21841	NM_001197964	-1.06436	Arabidopsis thaliana glutathione S-transferase F6 mRNA, complete cds [NM_001197964]
A_84_P590096	NM_148720	-1.06475	Arabidopsis thaliana uncharacterized protein mRNA, complete cds [NM_148720]
A_84_P21077	NM_127683	-1.06499	Arabidopsis thaliana peptidyl-prolyl cis-trans isomerase CYP19-2 mRNA, complete cds [NM_127683]
A_84_P293774	NM_124894	-1.06595	Arabidopsis thaliana GDP-L-galactose phosphorylase mRNA, complete cds [NM_124894]
A_84_P766678	NM_001125953	-1.06607	Arabidopsis thaliana CCT motif family protein mRNA, complete cds [NM_001125953]
A_84_P514608	NM_202533	-1.0662	Arabidopsis thaliana uncharacterized protein mRNA, complete cds [NM_202533]
A_84_P302140	AV545862	-1.06671	Rep: Resistance protein RPP5-like - Arabidopsis thaliana (Mouse-ear cress), partial (35%) [TC395781]
A_84_P90109	NM_111454	-1.06803	Arabidopsis thaliana activation-tagged BRI1 suppressor 1-interacting factor 1 mRNA, complete cds [NM_111454]
A_84_P847904	NM_117266	-1.06832	Arabidopsis thaliana PGR5-like protein 1B mRNA, complete cds [NM_117266]
A_84_P806740	NM_101914	-1.06871	Arabidopsis thaliana catalase 1 mRNA, complete cds [NM_101914]
A_84_P16739	NM_120173	-1.06903	Arabidopsis thaliana putative clathrin assembly protein mRNA, complete cds [NM_120173]
A_84_P10324	NM_001037056	-1.06915	Arabidopsis thaliana photosystem I reaction center subunit N mRNA, complete cds [NM_001037056]
A_84_P826714	NM_104081	-1.06967	Arabidopsis thaliana mannose-binding lectin superfamily protein mRNA, complete cds [NM_104081]
A_84_P157605	NM_128752	-1.07032	Arabidopsis thaliana uncharacterized protein mRNA, complete cds [NM_128752]
A_84_P16333	NM_179800	-1.07219	Arabidopsis thaliana tropinone reductase-like protein mRNA, complete cds [NM_179800]
A_84_P831020	NM_102112	-1.073	Arabidopsis thaliana putative neutral invertase mRNA, complete cds [NM_102112]
A_84_P184784	NM_124624	-1.07445	Arabidopsis thaliana MATE efflux family protein mRNA, complete cds [NM_124624]
A_84_P19483	NM_117430	-1.07482	Arabidopsis thaliana protein unfertilized embryo sac 15 mRNA, complete cds [NM_117430]
A_84_P827080	TA43156_3702	-1.0759	Rep: Nitrile hydratase alpha chain - uncultured bacterium Dr1, partial (18%) [TC397555]
A_84_P16936	NM_125651	-1.07772	Arabidopsis thaliana calmodulin binding protein-like protein mRNA, complete cds [NM_125651]
A_84_P769766	TC401311	-1.07796	Rep: Photosystem I assembly protein ycf4 - Arabidopsis thaliana (Mouse-ear cress), complete [TC401311]
A_84_P563692	NM_203089	-1.07968	Arabidopsis thaliana uncharacterized protein mRNA, complete cds [NM_203089]
A_84_P850527	NM_001036108	-1.07985	Arabidopsis thaliana ethylene-responsive transcription factor RAP2-12 mRNA, complete cds [NM_001036108]
A_84_P804902	TA25734_3702	-1.08029
A_84_P548542	NM_119155	-1.08034	Arabidopsis thaliana uncharacterized protein mRNA, complete cds [NM_119155]
A_84_P134705	NM_122329	-1.08248	Arabidopsis thaliana lipase class 3-related protein mRNA, complete cds [NM_122329]
A_84_P808846	TA27747_3702	-1.08302	Rep: Chromosome chr18 scaffold_1, whole genome shotgun sequence - Vitis vinifera (Grape), partial (8%) [TC389906]
A_84_P22565	NM_102709	-1.08307	Arabidopsis thaliana protein constitutively activated cell death 1 mRNA, complete cds [NM_102709]
A_84_P806899	TA26671_3702	-1.08349
A_84_P785459	NM_001161118	-1.08389	Arabidopsis thaliana Major facilitator superfamily protein mRNA, complete cds [NM_001161118]
A_84_P206058	NM_119892	-1.0839	Arabidopsis thaliana uncharacterized protein mRNA, complete cds [NM_119892]
A_84_P20495	NM_119433	-1.08452	Arabidopsis thaliana ethylene-responsive transcription factor ERF043 mRNA, complete cds [NM_119433]
A_84_P769903	TC400941	-1.08498	Rep: Isoform Long of Q332U6 - Lactuca sativa (Garden lettuce), complete [TC400941]
A_84_P63150	NM_124721	-1.08581	Arabidopsis thaliana CCT motif family protein mRNA, complete cds [NM_124721]
A_84_P862590	N37480	-1.08851	Rep: Glucose-1-phosphate adenylyltransferase small subunit, chloroplast precursor - Arabidopsis thaliana (Mouse-ear cress), partial (26%) [TC405030]
A_84_P10192	NM_001085133	-1.08869	Arabidopsis thaliana anamorsin homolog mRNA, complete cds [NM_001085133]
A_84_P22548	NM_123976	-1.08928	Arabidopsis thaliana protein kinase family protein mRNA, complete cds [NM_123976]
A_84_P20031	NM_001084097	-1.0897	Arabidopsis thaliana ferredoxin--NADP reductase, leaf isozyme 2 mRNA, complete cds [NM_001084097]
A_84_P730299	DQ108839	-1.09046	Arabidopsis thaliana clone 30935 mRNA sequence [DQ108839]
A_84_P785683	NM_179385	-1.09219	Arabidopsis thaliana autoinhibited Ca2+-ATPase 1 mRNA, complete cds [NM_179385]
A_84_P13447	NM_128139	-1.09265	Arabidopsis thaliana leucine-rich receptor-like protein kinase family protein mRNA, complete cds [NM_128139]
A_84_P815807	TA31862_3702	-1.09314	Rep: Phospho-2-dehydro-3-deoxyheptonate aldolase 2, chloroplast precursor - Arabidopsis thaliana (Mouse-ear cress), partial (21%) [TC405627]
A_84_P22607	NM_125553	-1.09333	Arabidopsis thaliana ethylene-responsive transcription factor ERF104 mRNA, complete cds [NM_125553]
A_84_P19881	NM_001035873	-1.09344	Arabidopsis thaliana protein kinase mRNA, complete cds [NM_001035873]
A_84_P111802	NM_203067	-1.09415	Arabidopsis thaliana uncharacterized protein mRNA, complete cds [NM_203067]
A_84_P769899	TA29805_3702	-1.09447
A_84_P14236	NM_106514	-1.09586	Arabidopsis thaliana gamma-glutamyl hydrolase 3 mRNA, complete cds [NM_106514]
A_84_P20472	NM_118887	-1.09612	Arabidopsis thaliana early nodulin-like protein 2 mRNA, complete cds [NM_118887]
A_84_P800117	NM_178981	-1.09669	Arabidopsis thaliana SPla/RYanodine receptor (SPRY) domain-containing protein mRNA, complete cds [NM_178981]
A_84_P108542	NM_129683	-1.09795	Arabidopsis thaliana VQ motif-containing protein mRNA, complete cds [NM_129683]
A_84_P765062	AK226543	-1.0984	Arabidopsis thaliana mRNA for hypothetical protein, complete cds, clone: RAFL07-10-K03 [AK226543]
A_84_P836191	TA52349_3702	-1.09863
A_84_P14934	NM_099994	-1.10079	Arabidopsis thaliana 3-ketoacyl-CoA synthase 1 mRNA, complete cds [NM_099994]
A_84_P22020	NM_100646	-1.10097	Arabidopsis thaliana 3-ketoacyl-CoA synthase 3 mRNA, complete cds [NM_100646]
A_84_P859740	BE038450	-1.10098
A_84_P813625	NM_001084096	-1.10103	Arabidopsis thaliana ferredoxin--NADP reductase, leaf isozyme 2 mRNA, complete cds [NM_001084096]
A_84_P817774	NM_203248	-1.10106	Arabidopsis thaliana copine-like protein BONZAI 1 mRNA, complete cds [NM_203248]
A_84_P22342	NM_118407	-1.10136	Arabidopsis thaliana ACT domain repeat 7 protein mRNA, complete cds [NM_118407]
A_84_P124421	NM_119152	-1.10374	Arabidopsis thaliana core-2/I-branching beta-1,6-N-acetylglucosaminyltransferase family protein mRNA, complete cds [NM_119152]
A_84_P13560	NM_128774	-1.10382	Arabidopsis thaliana haloacid dehalogenase-like hydrolase domain-containing protein mRNA, complete cds [NM_128774]
A_84_P11460	NM_105418	-1.10471	Arabidopsis thaliana Leucine-rich repeat protein kinase family protein mRNA, complete cds [NM_105418]
A_84_P22296	NM_116740	-1.10496	Arabidopsis thaliana F-box protein mRNA, complete cds [NM_116740]
A_84_P576883	NM_117170	-1.10573	Arabidopsis thaliana ankyrin repeat-containing protein mRNA, complete cds [NM_117170]
A_84_P24091	NM_114465	-1.10813	Arabidopsis thaliana expansin-like A3 mRNA, complete cds [NM_114465]
A_84_P810983	TA28793_3702	-1.1095
A_84_P863601	R30125	-1.11056
A_84_P572473	NM_118313	-1.11172	Arabidopsis thaliana uncharacterized protein mRNA, complete cds [NM_118313]
A_84_P216988	NM_127155	-1.11229	Arabidopsis thaliana uncharacterized protein mRNA, complete cds [NM_127155]
A_84_P853277	NM_116298	-1.11231	Arabidopsis thaliana homeobox-leucine zipper protein ANTHOCYANINLESS 2 mRNA, complete cds [NM_116298]
A_84_P793354	AK229804	-1.1126	Arabidopsis thaliana mRNA for hypothetical protein, complete cds, clone: RAFL21-85-I12 [AK229804]
A_84_P23712	NM_104679	-1.11474	Arabidopsis thaliana HSP20-like chaperone mRNA, complete cds [NM_104679]
A_84_P834641	NM_113821	-1.11516	Arabidopsis thaliana putative calcium-binding protein CML30 mRNA, complete cds [NM_113821]
A_84_P809363	TA28014_3702	-1.11723
A_84_P17393	NM_112408	-1.1183	Arabidopsis thaliana protein anther 20 mRNA, complete cds [NM_112408]
A_84_P598005	NM_127854	-1.11922	Arabidopsis thaliana Kua-ubiquitin conjugating enzyme hybrid localisation domain-containing protein mRNA, complete cds [NM_127854]
A_84_P117612	NM_117672	-1.11949	Arabidopsis thaliana protein ralf-like 33 mRNA, complete cds [NM_117672]
A_84_P769719	TA47954_3702	-1.12179	Rep: Ribulose bisphosphate carboxylase large chain precursor - Arabidopsis thaliana (Mouse-ear cress), complete [TC370403]
A_84_P571431	NM_113603	-1.12201	Arabidopsis thaliana hydroxyproline-rich glycoprotein family protein mRNA, complete cds [NM_113603]
A_84_P310623	NM_116620	-1.12271	Arabidopsis thaliana uncharacterized protein mRNA, complete cds [NM_116620]
A_84_P794220	CB259684	-1.12292	31-E9537-013-002-M08-T7R MPIZ-ADIS-013 Arabidopsis thaliana cDNA clone MPIZp770M082Q 5-PRIME, mRNA sequence [CB259684]
A_84_P751365	NM_202246	-1.12336	Arabidopsis thaliana triacylglycerol lipase-like 1 mRNA, complete cds [NM_202246]
A_84_P796027	NM_001085336	-1.12463	Arabidopsis thaliana ferredoxin-NADP(+)-oxidoreductase 1 mRNA, complete cds [NM_001085336]
A_84_P13332	NM_102105	-1.12678	Arabidopsis thaliana putative peptide/nitrate transporter mRNA, complete cds [NM_102105]
A_84_P123632	NM_105746	-1.12694	Arabidopsis thaliana uncharacterized protein mRNA, complete cds [NM_105746]
A_84_P769861	TA45528_3702	-1.127	Rep: Photosystem II protein I - Ranunculus macranthus (Large buttercup), partial (77%) [TC402327]
A_84_P12005	NM_120003	-1.12732	Arabidopsis thaliana putative dehydrin mRNA, complete cds [NM_120003]
A_84_P15945	NM_124486	-1.12792	Arabidopsis thaliana chaperone protein ClpD mRNA, complete cds [NM_124486]
A_84_P800706	EG520864	-1.12944	AYBKU16TR pooled cDNA populations Arabidopsis thaliana cDNA, mRNA sequence [EG520864]
A_84_P18211	NM_128210	-1.12955	Arabidopsis thaliana uncharacterized protein mRNA, complete cds [NM_128210]
A_84_P15177	NM_001035949	-1.13093	Arabidopsis thaliana glyoxalase I homolog GLX1 mRNA, complete cds [NM_001035949]
A_84_P854898	NM_130226	-1.13372	Arabidopsis thaliana arginine/serine-rich protein splicing factor 31A mRNA, complete cds [NM_130226]
A_84_P767860	NM_125884	-1.13527	Arabidopsis thaliana 4-alpha-glucanotransferase DPE1 mRNA, complete cds [NM_125884]
A_84_P20910	NM_105895	-1.13549	Arabidopsis thaliana ethylene-responsive transcription factor ERF073 mRNA, complete cds [NM_105895]
A_84_P115312	NM_114656	-1.13576	Arabidopsis thaliana chloroplastic lipocalin mRNA, complete cds [NM_114656]
A_84_P849670	NM_120372	-1.13762	Arabidopsis thaliana uncharacterized protein mRNA, complete cds [NM_120372]
A_84_P855638	NM_119181	-1.13873	Arabidopsis thaliana double Clp-N motif-containing P-loop nucleoside triphosphate hydrolases superfamily protein mRNA, complete cds [NM_119181]
A_84_P16424	NM_111431	-1.14161	Arabidopsis thaliana serine/threonine-protein phosphatase PP1 isozyme 9 mRNA, complete cds [NM_111431]
A_84_P17189	NM_102367	-1.14195	Arabidopsis thaliana AP2/ERF and B3 domain-containing transcription repressor TEM1 mRNA, complete cds [NM_102367]
A_84_P523919	NM_125006	-1.14204	Arabidopsis thaliana PRA1 family protein G2 mRNA, complete cds [NM_125006]
A_84_P16568	NM_115442	-1.14227	Arabidopsis thaliana Hs1pro-1 protein mRNA, complete cds [NM_115442]
A_84_P297064	NM_105205	-1.14227	Arabidopsis thaliana probable xyloglucan endotransglucosylase/hydrolase protein 17 mRNA, complete cds [NM_105205]
A_84_P19955	NM_001084018	-1.1431	Arabidopsis thaliana GABA transporter 1 mRNA, complete cds [NM_001084018]
A_84_P757021	NM_128207	-1.14349	Arabidopsis thaliana putative cytochrome b6f complex subunit mRNA, complete cds [NM_128207]
A_84_P210768	NM_121928	-1.1437	Arabidopsis thaliana GPI-anchored glycoprotein membrane precursor mRNA, complete cds [NM_121928]
A_84_P806842	NM_113585	-1.14377	Arabidopsis thaliana CCR-like protein mRNA, complete cds [NM_113585]
A_84_P18796	NM_124878	-1.14391	Arabidopsis thaliana pyruvate decarboxylase-2 mRNA, complete cds [NM_124878]
A_84_P509060	NM_105058	-1.14404	Arabidopsis thaliana PLAC8 family protein mRNA, complete cds [NM_105058]
A_84_P15685	NM_117072	-1.14774	Arabidopsis thaliana cytochrome c-2 mRNA, complete cds [NM_117072]
A_84_P751348	NM_102087	-1.14783	Arabidopsis thaliana UDP-glucosyl transferase 85A5 mRNA, complete cds [NM_102087]
A_84_P812952	NM_001085247	-1.14848	Arabidopsis thaliana proline-rich family protein mRNA, complete cds [NM_001085247]
A_84_P13118	NM_124755	-1.1493	Arabidopsis thaliana MLO-like protein 11 mRNA, complete cds [NM_124755]
A_84_P854756	NM_101625	-1.15116	Arabidopsis thaliana late embryogenesis abundant hydroxyproline-rich glycoprotein mRNA, complete cds [NM_101625]
A_84_P796568	AK229206	-1.15265	Arabidopsis thaliana mRNA for hypothetical protein, complete cds, clone: RAFL16-49-I12 [AK229206]
A_84_P69324	NM_111405	-1.15483	Arabidopsis thaliana O-fucosyltransferase family protein mRNA, complete cds [NM_111405]
A_84_P118462	NM_128400	-1.15535	Arabidopsis thaliana uncharacterized protein mRNA, complete cds [NM_128400]
A_84_P10171	NM_121068	-1.15553	Arabidopsis thaliana methyl esterase 5 mRNA, complete cds [NM_121068]
A_84_P812753	NM_126017	-1.15595	Arabidopsis thaliana ferredoxin-NADP(+)-oxidoreductase 1 mRNA, complete cds [NM_126017]
A_84_P15784	NM_119958	-1.15735	Arabidopsis thaliana cinnamyl-alcohol dehydrogenase 6 mRNA, complete cds [NM_119958]
A_84_P12837	NM_116701	-1.16028	Arabidopsis thaliana uncharacterized protein mRNA, complete cds [NM_116701]
A_84_P132425	NM_202660	-1.1611	Arabidopsis thaliana uncharacterized protein mRNA, complete cds [NM_202660]
A_84_P199394	NM_124368	-1.16115	Arabidopsis thaliana Beta-glucosidase, GBA2 type family protein mRNA, complete cds [NM_124368]
A_84_P16449	NM_113183	-1.16142	Arabidopsis thaliana chlorophyll A-B binding, early light-inducible protein mRNA, complete cds [NM_113183]
A_84_P18730	NM_123013	-1.16448	Arabidopsis thaliana cytochrome P450 81D1 mRNA, complete cds [NM_123013]
A_84_P819731	NM_119382	-1.16575	Arabidopsis thaliana core-2/I-branching beta-1,6-N-acetylglucosaminyltransferase family protein mRNA, complete cds [NM_119382]
A_84_P13439	NM_129556	-1.16602	Arabidopsis thaliana HXXXD-type acyl-transferase-like protein mRNA, complete cds [NM_129556]
A_84_P14014	NM_123385	-1.16636	Arabidopsis thaliana nodulin MtN21 /EamA-like transporter family protein mRNA, complete cds [NM_123385]
A_84_P785283	NM_106456	-1.1667	Arabidopsis thaliana transducin/WD40 repeat-like superfamily protein mRNA, complete cds [NM_106456]
A_84_P15486	NM_111462	-1.16837	Arabidopsis thaliana Hydrophobic protein RCI2A mRNA, complete cds [NM_111462]
A_84_P828586	TA45161_3702	-1.16849	Rep: Oligopeptide transporter-like protein - Arabidopsis thaliana (Mouse-ear cress), complete [TC386114]
A_84_P825271	NM_121643	-1.16962	Arabidopsis thaliana uncharacterized protein mRNA, complete cds [NM_121643]
A_84_P18158	NM_104578	-1.16978	Arabidopsis thaliana Toll-Interleukin-Resistance domain-containing protein mRNA, complete cds [NM_104578]
A_84_P21308	NM_102004	-1.16978	Arabidopsis thaliana putative calcium-binding protein CML44 mRNA, complete cds [NM_102004]
A_84_P795614	BP791870	-1.17138	BP791870 RAFL7 Arabidopsis thaliana cDNA clone RAFL07-49-E19 3', mRNA sequence [BP791870]
A_84_P23661	NM_001198347	-1.17469	Arabidopsis thaliana TIR class disease resistance protein mRNA, complete cds [NM_001198347]
A_84_P14827	NM_119637	-1.17505	Arabidopsis thaliana arginine decarboxylase 2 mRNA, complete cds [NM_119637]
A_84_P516051	NM_101126	-1.17508	Arabidopsis thaliana glyoxylate/hydroxypyruvate reductase HPR3 mRNA, complete cds [NM_101126]
A_84_P818132	TA33726_3702	-1.17599
A_84_P555359	NM_111148	-1.17659	Arabidopsis thaliana atypical dual-specificity phosphatase mRNA, complete cds [NM_111148]
A_84_P13829	NM_118385	-1.17666	Arabidopsis thaliana trehalose-phosphate phosphatase G mRNA, complete cds [NM_118385]
A_84_P813465	NM_127149	-1.17678	Arabidopsis thaliana maternal effect embryo arrest 14 protein mRNA, complete cds [NM_127149]
A_84_P599935	NM_001161155	-1.17738	Arabidopsis thaliana protein NTMC2T5.2 mRNA, complete cds [NM_001161155]
A_84_P189624	NM_105756	-1.17902	Arabidopsis thaliana MLP-like protein 43 mRNA, complete cds [NM_105756]
A_84_P19457	NM_116713	-1.17974	Arabidopsis thaliana sugar transporter ERD6-like 14 mRNA, complete cds [NM_116713]
A_84_P12310	NM_106347	-1.17975	Arabidopsis thaliana uncharacterized protein mRNA, complete cds [NM_106347]
A_84_P11360	NM_104085	-1.18128	Arabidopsis thaliana myrosinase-binding protein 1 mRNA, complete cds [NM_104085]
A_84_P23286	NM_118350	-1.18251	Arabidopsis thaliana plastid-lipid associated protein PAP / fibrillin family protein mRNA, complete cds [NM_118350]
A_84_P15755	NM_119180	-1.18382	Arabidopsis thaliana diacylglycerol kinase 7 mRNA, complete cds [NM_119180]
A_84_P17265	NM_179668	-1.18419	Arabidopsis thaliana tyrosine decarboxylase 1 mRNA, complete cds [NM_179668]
A_84_P15485	NM_112015	-1.1843	Arabidopsis thaliana syntaxin-121 mRNA, complete cds [NM_112015]
A_84_P813219	NM_115338	-1.18509	Arabidopsis thaliana GATA transcription factor 8 mRNA, complete cds [NM_115338]
A_84_P828541	NM_101852	-1.18517	Arabidopsis thaliana ER lumen protein retaining receptor mRNA, complete cds [NM_101852]
A_84_P23800	NM_104044	-1.18604	Arabidopsis thaliana mitogen-activated protein kinase kinase 4 mRNA, complete cds [NM_104044]
A_84_P19632	NM_121212	-1.18732	Arabidopsis thaliana arabinogalactan protein 15 mRNA, complete cds [NM_121212]
A_84_P52100	NM_202859	-1.18818	Arabidopsis thaliana MATE efflux family protein mRNA, complete cds [NM_202859]
A_84_P13482	NM_129433	-1.18903	Arabidopsis thaliana annexin D3 mRNA, complete cds [NM_129433]
A_84_P859851	BE525769	-1.18914	Rep: Expressed protein - Arabidopsis thaliana (Mouse-ear cress), partial (41%) [TC399808]
A_84_P756916	NM_001161033	-1.19009	Arabidopsis thaliana ribulose-bisphosphate carboxylase mRNA, complete cds [NM_001161033]
A_84_P752529	NM_202156	-1.19137	Arabidopsis thaliana UDP-glucosyl transferase 85A5 mRNA, complete cds [NM_202156]
A_84_P785110	BX814993	-1.19183	Arabidopsis thaliana Full-length cDNA Complete sequence from clone GSLTLS22ZE08 of Adult vegetative tissue of strain col-0 of Arabidopsis thaliana (thale cress) [BX814993]
A_84_P16146	NM_105146	-1.1926	Arabidopsis thaliana alcohol dehydrogenase-like 4 mRNA, complete cds [NM_105146]
A_84_P835631	NM_180378	-1.19309	Arabidopsis thaliana uncharacterized protein mRNA, complete cds [NM_180378]
A_84_P149248	NM_101966	-1.19403	Arabidopsis thaliana O-methyltransferase family protein mRNA, complete cds [NM_101966]
A_84_P17794	NM_123323	-1.19409	Arabidopsis thaliana NAC-domain transcription factor mRNA, complete cds [NM_123323]
A_84_P769727	TC402214	-1.19495	Rep: Acetyl-coenzyme A carboxylase carboxyl transferase subunit beta - Arabidopsis thaliana (Mouse-ear cress), complete [TC402214]
A_84_P821660	NM_116405	-1.1961	Arabidopsis thaliana rhamnogalacturonan xylosyltransferase 2 mRNA, complete cds [NM_116405]
A_84_P17242	NM_129274	-1.19614	Arabidopsis thaliana aquaporin PIP2-3 mRNA, complete cds [NM_129274]
A_84_P509078	NM_105658	-1.19743	Arabidopsis thaliana Actin cross-linking protein mRNA, complete cds [NM_105658]
A_84_P13733	NM_115456	-1.19895	Arabidopsis thaliana salt-inducible zinc finger 1 mRNA, complete cds [NM_115456]
A_84_P17529	NM_115820	-1.19935	Arabidopsis thaliana nodule inception protein-like protein 9 mRNA, complete cds [NM_115820]
A_84_P13548	NM_100617	-1.19937	Arabidopsis thaliana protein phosphatase 2C 3 mRNA, complete cds [NM_100617]
A_84_P179084	NM_122964	-1.20145	Arabidopsis thaliana putative auxin-responsive protein mRNA, complete cds [NM_122964]
A_84_P20748	NM_121758	-1.20174	Arabidopsis thaliana maltose excess protein 1 mRNA, complete cds [NM_121758]
A_84_P21685	NM_126145	-1.20436	Arabidopsis thaliana zinc-finger protein 1 mRNA, complete cds [NM_126145]
A_84_P18194	NM_130328	-1.20589	Arabidopsis thaliana magnesium/proton exchanger mRNA, complete cds [NM_130328]
A_84_P830088	NM_126375	-1.20704	Arabidopsis thaliana EXS (ERD1/XPR1/SYG1) family protein mRNA, complete cds [NM_126375]
A_84_P823427	NM_118544	-1.20768	Arabidopsis thaliana metal-nicotianamine transporter YSL1 mRNA, complete cds [NM_118544]
A_84_P12015	NM_117538	-1.20842	Arabidopsis thaliana CBL-interacting protein kinase mRNA, complete cds [NM_117538]
A_84_P23085	NM_113446	-1.21032	Arabidopsis thaliana formin-like protein 1 mRNA, complete cds [NM_113446]
A_84_P12206	NM_125575	-1.2113	Arabidopsis thaliana ATP-Mg/Pi transporter mRNA, complete cds [NM_125575]
A_84_P21136	NM_111392	-1.21235	Arabidopsis thaliana branched-chain-amino-acid aminotransferase-like protein 1 mRNA, complete cds [NM_111392]
A_84_P807878	NM_104319	-1.2133	Arabidopsis thaliana dehydrin 11KDA mRNA, complete cds [NM_104319]
A_84_P15508	NM_112256	-1.21333	Arabidopsis thaliana nuclear transcription factor Y subunit A-6 mRNA, complete cds [NM_112256]
A_84_P10243	NM_123664	-1.21376	Arabidopsis thaliana thioredoxin H3 mRNA, complete cds [NM_123664]
A_84_P854022	NM_121482	-1.21428	Arabidopsis thaliana formate dehydrogenase mRNA, complete cds [NM_121482]
A_84_P23533	NM_125101	-1.21664	Arabidopsis thaliana phosphatidylserine decarboxylase 2 mRNA, complete cds [NM_125101]
A_84_P817217	TA32971_3702	-1.21686
A_84_P12371	NM_101516	-1.21864	Arabidopsis thaliana protein SMALL AUXIN UPREGULATED 41 mRNA, complete cds [NM_101516]
A_84_P533108	NM_127145	-1.21876	Arabidopsis thaliana uncharacterized protein mRNA, complete cds [NM_127145]
A_84_P17337	NM_126177	-1.22062	Arabidopsis thaliana putative E3 ubiquitin-protein ligase RHA2B mRNA, complete cds [NM_126177]
A_84_P23545	NM_125385	-1.22065	Arabidopsis thaliana UV-B light insensitive 3 mRNA, complete cds [NM_125385]
A_84_P828124	NM_001124115	-1.22134	Arabidopsis thaliana ethylene-responsive transcription factor ERF073 mRNA, complete cds [NM_001124115]
A_84_P16735	NM_120067	-1.22165	Arabidopsis thaliana putative zinc finger transcription factor BZS1 mRNA, complete cds [NM_120067]
A_84_P78009	NM_148167	-1.22179	Arabidopsis thaliana uncharacterized protein mRNA, complete cds [NM_148167]
A_84_P22778	NM_101580	-1.22257	Arabidopsis thaliana glutathione S-transferase tau 26 mRNA, complete cds [NM_101580]
A_84_P819884	NM_120016	-1.22281	Arabidopsis thaliana phospholipase like protein (PEARLI 4) family mRNA, complete cds [NM_120016]
A_84_P13569	NM_127940	-1.22406	Arabidopsis thaliana lysin motif receptor-like kinase mRNA, complete cds [NM_127940]
A_84_P800816	NM_202550	-1.22415	Arabidopsis thaliana senescence associated protein 20 mRNA, complete cds [NM_202550]
A_84_P51860	NM_112844	-1.22448	Arabidopsis thaliana uncharacterized protein mRNA, complete cds [NM_112844]
A_84_P504348	NM_180781	-1.22534	Arabidopsis thaliana uncharacterized protein mRNA, complete cds [NM_180781]
A_84_P789498	NM_001198012	-1.22603	Arabidopsis thaliana phosphoenolpyruvate carboxylase kinase 1 mRNA, complete cds [NM_001198012]
A_84_P15170	NM_100883	-1.22617	Arabidopsis thaliana Early-responsive to dehydration stress protein ERD4 mRNA, complete cds [NM_100883]
A_84_P549947	NM_127378	-1.22735	Arabidopsis thaliana uncharacterized protein mRNA, complete cds [NM_127378]
A_84_P14904	NM_121252	-1.2281	Arabidopsis thaliana cystatin-1 mRNA, complete cds [NM_121252]
A_84_P21002	NM_103987	-1.22907	Arabidopsis thaliana uncharacterized protein mRNA, complete cds [NM_103987]
A_84_P19657	NM_122303	-1.22933	Arabidopsis thaliana ferric reduction oxidase 4 mRNA, complete cds [NM_122303]
A_84_P23658	NM_106362	-1.22965	Arabidopsis thaliana alcohol dehydrogenase 1 mRNA, complete cds [NM_106362]
A_84_P737847	AK228552	-1.22983	Arabidopsis thaliana mRNA for hypothetical protein, complete cds, clone: RAFL15-29-F12 [AK228552]
A_84_P75064	NM_116170	-1.23072	Arabidopsis thaliana uncharacterized protein mRNA, complete cds [NM_116170]
A_84_P862479	BE523647	-1.23172	Rep: Protein TIFY 11A - Arabidopsis thaliana (Mouse-ear cress), partial (41%) [TC404802]
A_84_P12011	NM_120143	-1.23255	Arabidopsis thaliana myo-inositol-1-phosphate synthase 1 mRNA, complete cds [NM_120143]
A_84_P816558	NM_122090	-1.23402	Arabidopsis thaliana sucrose synthase 1 mRNA, complete cds [NM_122090]
A_84_P10521	NM_104788	-1.23586	Arabidopsis thaliana defensin-like protein mRNA, complete cds [NM_104788]
A_84_P18843	NM_126038	-1.23658	Arabidopsis thaliana dehydrin Rab18 mRNA, complete cds [NM_126038]
A_84_P808087	NM_117349	-1.23743	Arabidopsis thaliana photosystem I subunit L mRNA, complete cds [NM_117349]
A_84_P126561	NM_179138	-1.23811	Arabidopsis thaliana thioredoxin-like 2-2 mRNA, complete cds [NM_179138]
A_84_P827446	NM_121951	-1.23889	Arabidopsis thaliana nudix hydrolase 20 mRNA, complete cds [NM_121951]
A_84_P171153	NM_129350	-1.23903	Arabidopsis thaliana inositol phosphorylceramide synthase 2 mRNA, complete cds [NM_129350]
A_84_P17637	NM_118954	-1.24064	Arabidopsis thaliana ethylene-responsive transcription factor ERF054 mRNA, complete cds [NM_118954]
A_84_P13476	NM_127380	-1.24122	Arabidopsis thaliana soluble inorganic pyrophosphatase 2 mRNA, complete cds [NM_127380]
A_84_P829794	TA46845_3702	-1.24399
A_84_P832499	NM_001203909	-1.24419	Arabidopsis thaliana detoxifying efflux carrier 35 mRNA, complete cds [NM_001203909]
A_84_P21203	NM_102436	-1.2443	Arabidopsis thaliana phosphate transporter PHO1-7 mRNA, complete cds [NM_102436]
A_84_P23855	NM_129089	-1.24457	Arabidopsis thaliana glycine decarboxylase complex protein H mRNA, complete cds [NM_129089]
A_84_P19252	NM_111375	-1.24474	Arabidopsis thaliana K+/H+ exchanger mRNA, complete cds [NM_111375]
A_84_P868528	NM_001036261	-1.24511	Arabidopsis thaliana glycine-rich protein 3 mRNA, complete cds [NM_001036261]
A_84_P793568	NM_106246	-1.24518	Arabidopsis thaliana AMP-dependent synthetase and ligase family protein mRNA, complete cds [NM_106246]
A_84_P20175	NM_201660	-1.24548	Arabidopsis thaliana lipid phosphate phosphatase 1 mRNA, complete cds [NM_201660]
A_84_P10640	NM_100994	-1.24586	Arabidopsis thaliana uncharacterized protein mRNA, complete cds [NM_100994]
A_84_P14135	NM_120925	-1.24622	Arabidopsis thaliana ferredoxin/thioredoxin reductase subunit A (variable subunit) 2 mRNA, complete cds [NM_120925]
A_84_P821249	NM_120840	-1.24661	Arabidopsis thaliana ethylene-responsive transcription factor ERF106 mRNA, complete cds [NM_120840]
A_84_P15931	NM_124094	-1.24679	Arabidopsis thaliana ethylene-responsive transcription factor 5 mRNA, complete cds [NM_124094]
A_84_P12324	NM_105681	-1.24757	Arabidopsis thaliana putative L-type lectin-domain containing receptor kinase V.2 mRNA, complete cds [NM_105681]
A_84_P252395	NM_120302	-1.24854	Arabidopsis thaliana ABA modulated tyrosine-phosphorylated protein mRNA, complete cds [NM_120302]
A_84_P805156	NM_106555	-1.24924	Arabidopsis thaliana photosystem II subunit R mRNA, complete cds [NM_106555]
A_84_P16892	NM_104492	-1.24959	Arabidopsis thaliana leucine-rich repeat transmembrane protein kinase mRNA, complete cds [NM_104492]
A_84_P769912	TA42341_3702	-1.25126	Rep: Photosystem I P700 chlorophyll a apoprotein A2 - Arabidopsis thaliana (Mouse-ear cress), complete [TC399631]
A_84_P600829	NM_113138	-1.25218	Arabidopsis thaliana Sec14p-like phosphatidylinositol transfer family protein mRNA, complete cds [NM_113138]
A_84_P769694	TA33728_3702	-1.25348	Rep: Isoform 2 of P05642 - Zea mays (Maize), complete [TC401485]
A_84_P304300	NM_117829	-1.25405	Arabidopsis thaliana uncharacterized protein mRNA, complete cds [NM_117829]
A_84_P15679	NM_202791	-1.25482	Arabidopsis thaliana L-ascorbate peroxidase S mRNA, complete cds [NM_202791]
A_84_P254110	NM_112921	-1.25532	Arabidopsis thaliana uncharacterized protein mRNA, complete cds [NM_112921]
A_84_P832725	NM_125958	-1.25545	Arabidopsis thaliana concanavalin A-like lectin kinase-like protein mRNA, complete cds [NM_125958]
A_84_P822795	NM_126891	-1.25644	Arabidopsis thaliana uncharacterized protein mRNA, complete cds [NM_126891]
A_84_P861129	NM_128106	-1.25674	Arabidopsis thaliana EIN3-binding F-box protein 1 mRNA, complete cds [NM_128106]
A_84_P15388	NM_128484	-1.25694	Arabidopsis thaliana tropinone reductase-like protein mRNA, complete cds [NM_128484]
A_84_P15991	NM_125680	-1.25731	Arabidopsis thaliana bidirectional sugar transporter SWEET5 mRNA, complete cds [NM_125680]
A_84_P838267	TA53438_3702	-1.25816
A_84_P766764	NM_001036998	-1.2593	Arabidopsis thaliana AT hook motif-containing protein mRNA, complete cds [NM_001036998]
A_84_P181674	NM_111073	-1.25935	Arabidopsis thaliana cysteine proteinase-like protein mRNA, complete cds [NM_111073]
A_84_P231939	NM_104862	-1.25995	Arabidopsis thaliana glucose-6-phosphate/phosphate translocator 2 mRNA, complete cds [NM_104862]
A_84_P799578	BP860739	-1.26025	BP860739 RAFL21 Arabidopsis thaliana cDNA clone RAFL25-45-C04 5', mRNA sequence [BP860739]
A_84_P273770	NM_102605	-1.26092	Arabidopsis thaliana protein necrotic spotted lesions 1 mRNA, complete cds [NM_102605]
A_84_P205068	NM_001123830	-1.26163	Arabidopsis thaliana uncharacterized protein mRNA, complete cds [NM_001123830]
A_84_P601857	NM_117861	-1.26712	Arabidopsis thaliana glycerol-3-phosphate permease 4 mRNA, complete cds [NM_117861]
A_84_P257260	NM_130345	-1.26837	Arabidopsis thaliana Rubber elongation factor protein mRNA, complete cds [NM_130345]
A_84_P266230	NM_118948	-1.26867	Arabidopsis thaliana uncharacterized protein mRNA, complete cds [NM_118948]
A_84_P20450	NM_118406	-1.26899	Arabidopsis thaliana AT hook motif DNA-binding family protein mRNA, complete cds [NM_118406]
A_84_P15975	NM_125336	-1.26935	Arabidopsis thaliana GRAS family transcription factor mRNA, complete cds [NM_125336]
A_84_P12143	NM_180805	-1.26938	Arabidopsis thaliana abscisic acid 8'-hydroxylase 3 mRNA, complete cds [NM_180805]
A_84_P14324	NM_104166	-1.26963	Arabidopsis thaliana NAC domain-containing protein 18 mRNA, complete cds [NM_104166]
A_84_P804836	NM_105524	-1.26976	Arabidopsis thaliana 3-ketoacyl-CoA synthase 6 mRNA, complete cds [NM_105524]
A_84_P862797	NM_118498	-1.27011	Arabidopsis thaliana polyketide cyclase/dehydrase and lipid transport superfamily protein mRNA, complete cds [NM_118498]
A_84_P20953	NM_106701	-1.27055	Arabidopsis thaliana Major facilitator superfamily protein mRNA, complete cds [NM_106701]
A_84_P293174	NM_126271	-1.27305	Arabidopsis thaliana defensin-like protein 2 mRNA, complete cds [NM_126271]
A_84_P16349	NM_128367	-1.27357	Arabidopsis thaliana UDP-glycosyltransferase 86A2 mRNA, complete cds [NM_128367]
A_84_P12948	NM_119954	-1.27474	Arabidopsis thaliana serine transhydroxymethyltransferase 1 mRNA, complete cds [NM_119954]
A_84_P10636	NM_130335	-1.27655	Arabidopsis thaliana pectin methylesterase inhibitor 6 mRNA, complete cds [NM_130335]
A_84_P831441	TA48891_3702	-1.27873
A_84_P814027	NM_117229	-1.27889	Arabidopsis thaliana glutathione peroxidase 6 mRNA, complete cds [NM_117229]
A_84_P805904	NM_120981	-1.27892	Arabidopsis thaliana protein exordium like 4 mRNA, complete cds [NM_120981]
A_84_P847404	BE038036	-1.27957	Rep: F12K11.19 - Arabidopsis thaliana (Mouse-ear cress), partial (67%) [TC387733]
A_84_P505118	BX823893	-1.28071	Arabidopsis thaliana Full-length cDNA Complete sequence from clone GSLTLS8ZD07 of Adult vegetative tissue of strain col-0 of Arabidopsis thaliana (thale cress) [BX823893]
A_84_P592168	NM_120612	-1.28166	Arabidopsis thaliana uncharacterized protein mRNA, complete cds [NM_120612]
A_84_P22711	NM_105405	-1.28176	Arabidopsis thaliana asynaptic 1 mRNA, complete cds [NM_105405]
A_84_P17660	NM_119503	-1.28461	Arabidopsis thaliana aspartyl protease family protein mRNA, complete cds [NM_119503]
A_84_P14201	NM_104751	-1.28592	Arabidopsis thaliana probable aldo-keto reductase 2 mRNA, complete cds [NM_104751]
A_84_P23149	NM_114533	-1.28712	Arabidopsis thaliana UDP-glucosyl transferase 76E12 mRNA, complete cds [NM_114533]
A_84_P307130	NM_202242	-1.28833	Arabidopsis thaliana photosystem II subunit S mRNA, complete cds [NM_202242]
A_84_P784278	NM_106123	-1.2884	Arabidopsis thaliana myb domain protein 31 mRNA, complete cds [NM_106123]
A_84_P21760	NM_100275	-1.28973	XXX
A_84_P196364	NM_101385	-1.28973	Arabidopsis thaliana MATE efflux family protein mRNA, complete cds [NM_101385]
A_84_P120202	NM_130122	-1.29367	Arabidopsis thaliana probable carboxylesterase 8 mRNA, complete cds [NM_130122]
A_84_P820040	NM_128213	-1.29441	Arabidopsis thaliana phospholipase A 2A mRNA, complete cds [NM_128213]
A_84_P18269	NM_127721	-1.29487	Arabidopsis thaliana dehydrin LEA mRNA, complete cds [NM_127721]
A_84_P13573	NM_202521	-1.29559	Arabidopsis thaliana zinc finger protein CONSTANS-LIKE 9 mRNA, complete cds [NM_202521]
A_84_P853143	NM_001202833	-1.2958	Arabidopsis thaliana phosphoinositide 4-kinase gamma 4 mRNA, complete cds [NM_001202833]
A_84_P226239	NM_129462	-1.29615	Arabidopsis thaliana Euonymus lectin S3 mRNA, complete cds [NM_129462]
A_84_P23814	NM_202141	-1.29644	Arabidopsis thaliana pathogenesis-related thaumatin-like protein mRNA, complete cds [NM_202141]
A_84_P769950	TA51190_3702	-1.29659	Rep: Chloroplast envelope membrane protein - Arabidopsis thaliana (Mouse-ear cress), partial (90%) [TC380202]
A_84_P14776	NM_118447	-1.29693	Arabidopsis thaliana cysteine-rich receptor-like protein kinase 10 mRNA, complete cds [NM_118447]
A_84_P18946	NM_100871	-1.29849	Arabidopsis thaliana leucine-rich receptor-like protein kinase mRNA, complete cds [NM_100871]
A_84_P769852	TA42067_3702	-1.30083	Rep: NAD(P)H-quinone oxidoreductase chain 3, chloroplast (NAD(P)H dehydrogenase, chain 3) - Arabidopsis thaliana (Mouse-ear cress), complete [TC391947]
A_84_P19511	NM_001036630	-1.30184	Arabidopsis thaliana uncharacterized protein mRNA, complete cds [NM_001036630]
A_84_P754621	NM_001123828	-1.30249	Arabidopsis thaliana VQ motif-containing protein mRNA, complete cds [NM_001123828]
A_84_P21825	NM_101192	-1.3037	Arabidopsis thaliana autoinhibited Ca2+/ATPase II mRNA, complete cds [NM_101192]
A_84_P850398	NM_116260	-1.30707	Arabidopsis thaliana cytochrome P450 86A2 mRNA, complete cds [NM_116260]
A_84_P808787	NM_104833	-1.30753	Arabidopsis thaliana PSI type III chlorophyll a/b-binding protein mRNA, complete cds [NM_104833]
A_84_P724318	DQ108691	-1.30878	Arabidopsis thaliana clone 108218 mRNA sequence [DQ108691]
A_84_P592683	NM_128625	-1.30923	Arabidopsis thaliana thioesterase/thiol ester dehydrase-isomerase superfamily protein mRNA, complete cds [NM_128625]
A_84_P810688	NM_121601	-1.30983	Arabidopsis thaliana cold and ABA inducible protein kin1 mRNA, complete cds [NM_121601]
A_84_P13549	NM_129500	-1.3103	Arabidopsis thaliana alpha/beta-Hydrolases superfamily protein mRNA, complete cds [NM_129500]
A_84_P11824	NM_115056	-1.31047	Arabidopsis thaliana acyl-CoA sterol acyl transferase 1 mRNA, complete cds [NM_115056]
A_84_P77779	NM_125290	-1.31232	Arabidopsis thaliana RING/FYVE/PHD zinc finger-containing protein mRNA, complete cds [NM_125290]
A_84_P13368	NM_101870	-1.31274	Arabidopsis thaliana serine-type endopeptidase SBT5.2 mRNA, complete cds [NM_101870]
A_84_P23123	NM_202577	-1.31381	Arabidopsis thaliana seven in absentia (SINA) domain-containing protein mRNA, complete cds [NM_202577]
A_84_P810853	NM_116757	-1.31496	Arabidopsis thaliana photosystem II subunit Q-2 mRNA, complete cds [NM_116757]
A_84_P54290	NM_112887	-1.31793	Arabidopsis thaliana uncharacterized protein mRNA, complete cds [NM_112887]
A_84_P17343	NM_130048	-1.31832	Arabidopsis thaliana ethylene-responsive transcription factor 13 mRNA, complete cds [NM_130048]
A_84_P12621	NM_001036476	-1.32049	Arabidopsis thaliana Pto-interacting 1-4 mRNA, complete cds [NM_001036476]
A_84_P15235	NM_105647	-1.3219	Arabidopsis thaliana putative protein serine/threonine kinase mRNA, complete cds [NM_105647]
A_84_P15421	NM_201898	-1.32326	Arabidopsis thaliana aldo-keto reductase family 4 member C8 mRNA, complete cds [NM_201898]
A_84_P229999	NM_119282	-1.32416	Arabidopsis thaliana uncharacterized protein mRNA, complete cds [NM_119282]
A_84_P846967	NM_124684	-1.32579	Arabidopsis thaliana hydrolase, alpha/beta fold family protein mRNA, complete cds [NM_124684]
A_84_P15455	NM_126341	-1.32585	Arabidopsis thaliana sucrose transport protein SUC3 mRNA, complete cds [NM_126341]
A_84_P14620	NM_115091	-1.326	Arabidopsis thaliana ABC transporter G family member 27 mRNA, complete cds [NM_115091]
A_84_P809682	NM_124876	-1.32613	Arabidopsis thaliana translation initiation factor SUI1 family protein mRNA, complete cds [NM_124876]
A_84_P11710	NM_104187	-1.32639	Arabidopsis thaliana legume lectin-like protein mRNA, complete cds [NM_104187]
A_84_P10949	NM_116749	-1.32798	Arabidopsis thaliana myb domain protein 74 mRNA, complete cds [NM_116749]
A_84_P21480	NM_117813	-1.32813	Arabidopsis thaliana beta-amylase mRNA, complete cds [NM_117813]
A_84_P822665	NM_120124	-1.33069	Arabidopsis thaliana gamma-glutamyl transpeptidase 1 mRNA, complete cds [NM_120124]
A_84_P22948	NM_126206	-1.33146	Arabidopsis thaliana mitogen-activated protein kinase 17 mRNA, complete cds [NM_126206]
A_84_P269820	NM_111931	-1.33253	Arabidopsis thaliana phosphoglucan phosphatase LSF2 mRNA, complete cds [NM_111931]
A_84_P18027	NM_100801	-1.33281	Arabidopsis thaliana uncharacterized protein mRNA, complete cds [NM_100801]
A_84_P20900	NM_101464	-1.33359	Arabidopsis thaliana metal transporter Nramp6 mRNA, complete cds [NM_101464]
A_84_P289964	NM_101759	-1.33647	Arabidopsis thaliana uncharacterized protein mRNA, complete cds [NM_101759]
A_84_P825103	TA40801_3702	-1.33711	Rep: MATE efflux family protein - Arabidopsis thaliana, complete [TC375794]
A_84_P120482	NM_129987	-1.33752	Arabidopsis thaliana uncharacterized protein mRNA, complete cds [NM_129987]
A_84_P11735	NM_113814	-1.33798	Arabidopsis thaliana avrRpt2-induced protein AIG2 mRNA, complete cds [NM_113814]
A_84_P11448	NM_101744	-1.33919	Arabidopsis thaliana Isochorismate synthase 2 mRNA, complete cds [NM_101744]
A_84_P561086	NM_123772	-1.33962	Arabidopsis thaliana MATE efflux family protein mRNA, complete cds [NM_123772]
A_84_P18716	NM_122444	-1.34013	Arabidopsis thaliana EIN3-binding F-box protein 2 mRNA, complete cds [NM_122444]
A_84_P604788	NM_125343	-1.34045	Arabidopsis thaliana protein rotundifolia like 5 mRNA, complete cds [NM_125343]
A_84_P51740	NM_127138	-1.34228	Arabidopsis thaliana uncharacterized protein mRNA, complete cds [NM_127138]
A_84_P795300	BP652706	-1.34263	BP652706 RAFL19 Arabidopsis thaliana cDNA clone RAFL19-94-B02 3', mRNA sequence [BP652706]
A_84_P21550	NM_001203448	-1.34281	Arabidopsis thaliana calcineurin B-like protein 4 mRNA, complete cds [NM_001203448]
A_84_P15523	NM_113612	-1.34324	Arabidopsis thaliana membrane-anchored ubiquitin-fold protein 4 mRNA, complete cds [NM_113612]
A_84_P18845	NM_103696	-1.34349	Arabidopsis thaliana myb domain protein 112 mRNA, complete cds [NM_103696]
A_84_P561025	NM_121839	-1.34353	Arabidopsis thaliana U-box domain-containing protein 48 mRNA, complete cds [NM_121839]
A_84_P809438	NM_001198479	-1.34353	Arabidopsis thaliana dehydrin ERD14 mRNA, complete cds [NM_001198479]
A_84_P12369	NM_100952	-1.34395	Arabidopsis thaliana alpha-glucan water dikinase 1 mRNA, complete cds [NM_100952]
A_84_P299810	NM_148459	-1.34425	Arabidopsis thaliana stigma-specific stig1 family protein mRNA, complete cds [NM_148459]
A_84_P522375	NM_104683	-1.34447	Arabidopsis thaliana formin-like protein 7 mRNA, complete cds [NM_104683]
A_84_P153098	NM_102100	-1.34449	Arabidopsis thaliana C3HC4-type RING finger protein mRNA, complete cds [NM_102100]
A_84_P846313	NM_111975	-1.34499	Arabidopsis thaliana uncharacterized protein mRNA, complete cds [NM_111975]
A_84_P860389	NM_001036001	-1.34573	Arabidopsis thaliana UDP-glucosyl transferase 85A2 mRNA, complete cds [NM_001036001]
A_84_P813469	NM_001084426	-1.34574	Arabidopsis thaliana maternal effect embryo arrest 14 protein mRNA, complete cds [NM_001084426]
A_84_P75484	NM_112319	-1.3466	Arabidopsis thaliana protein NTMC2T6.2 mRNA, complete cds [NM_112319]
A_84_P11701	NM_111175	-1.34762	Arabidopsis thaliana cellulose synthase-like protein D3 mRNA, complete cds [NM_111175]
A_84_P863490	AV520809	-1.34762	Rep: Photosystem I reaction center subunit II-1, chloroplast precursor - Arabidopsis thaliana (Mouse-ear cress), partial (91%) [TC406950]
A_84_P11921	NM_179071	-1.34944	Arabidopsis thaliana Type I inositol-1,4,5-trisphosphate 5-phosphatase 2 mRNA, complete cds [NM_179071]
A_84_P14582	NM_112109	-1.35038	Arabidopsis thaliana myb family transcription factor mRNA, complete cds [NM_112109]
A_84_P764892	NM_001036661	-1.35067	Arabidopsis thaliana uncharacterized protein mRNA, complete cds [NM_001036661]
A_84_P11721	NM_112418	-1.35135	Arabidopsis thaliana ATAF-like NAC-domain transcription factor mRNA, complete cds [NM_112418]
A_84_P17678	NM_120014	-1.35278	Arabidopsis thaliana putative phosphoinositide phospholipase C 3 mRNA, complete cds [NM_120014]
A_84_P105026	NM_105493	-1.3538	Arabidopsis thaliana uncharacterized protein mRNA, complete cds [NM_105493]
A_84_P18984	NM_105150	-1.35541	Arabidopsis thaliana O-glycosyl hydrolases family 17 protein mRNA, complete cds [NM_105150]
A_84_P10684	NM_127866	-1.35564	Arabidopsis thaliana serine carboxypeptidase-like 9 mRNA, complete cds [NM_127866]
A_84_P17326	NM_129404	-1.35605	Arabidopsis thaliana putative WRKY transcription factor 33 mRNA, complete cds [NM_129404]
A_84_P188274	NM_126878	-1.35673	Arabidopsis thaliana putative cytochrome P450 mRNA, complete cds [NM_126878]
A_84_P16037	NM_104541	-1.35742	Arabidopsis thaliana transcription factor MYB75 mRNA, complete cds [NM_104541]
A_84_P157795	NM_113001	-1.36045	Arabidopsis thaliana NAD(H) kinase 1 mRNA, complete cds [NM_113001]
A_84_P504670	NM_106041	-1.3626	Arabidopsis thaliana core-2/I-branching beta-1,6-N-acetylglucosaminyltransferase-like protein mRNA, complete cds [NM_106041]
A_84_P159575	NM_148336	-1.36261	Arabidopsis thaliana FAD/NAD(P)-binding oxidoreductase family protein mRNA, complete cds [NM_148336]
A_84_P11679	NM_001124901	-1.36303	Arabidopsis thaliana Cold acclimation protein WCOR413 family mRNA, complete cds [NM_001124901]
A_84_P750962	NM_101680	-1.36392	Arabidopsis thaliana Ras-related protein RABA6b mRNA, complete cds [NM_101680]
A_84_P836406	NM_148466	-1.36434	Arabidopsis thaliana S-adenosyl-L-methionine-dependent methyltransferase mRNA, complete cds [NM_148466]
A_84_P819117	NM_128517	-1.3656	Arabidopsis thaliana phosphomethylpyrimidine synthase mRNA, complete cds [NM_128517]
A_84_P14080	NM_125256	-1.36625	Arabidopsis thaliana phosphoinositide phospholipase C 5 mRNA, complete cds [NM_125256]
A_84_P740197	AK228941	-1.36737	Arabidopsis thaliana mRNA for hypothetical protein, partial cds, clone: RAFL16-25-F23 [AK228941]
A_84_P121222	NM_113028	-1.36786	Arabidopsis thaliana transcription factor bHLH87 mRNA, complete cds [NM_113028]
A_84_P841491	NP227289	-1.36842	GB
A_84_P13393	NM_105280	-1.3703	Arabidopsis thaliana TIR-NBS class of disease resistance protein mRNA, complete cds [NM_105280]
A_84_P14902	NM_121205	-1.3715	Arabidopsis thaliana NADP-dependent malic enzyme 2 mRNA, complete cds [NM_121205]
A_84_P798395	EG495537	-1.37325	AYBDL26TF pooled cDNA populations Arabidopsis thaliana cDNA, mRNA sequence [EG495537]
A_84_P16606	NM_116355	-1.37435	Arabidopsis thaliana WRKY transcription factor 22 mRNA, complete cds [NM_116355]
A_84_P602094	NM_124853	-1.37472	Arabidopsis thaliana ankyrin repeat-containing protein mRNA, complete cds [NM_124853]
A_84_P16192	NM_106394	-1.37515	Arabidopsis thaliana NAC domain containing protein 32 mRNA, complete cds [NM_106394]
A_84_P22991	NM_129298	-1.37852	Arabidopsis thaliana zinc finger protein ZAT11 mRNA, complete cds [NM_129298]
A_84_P10056	NM_118578	-1.3807	Arabidopsis thaliana phosphoglucan, water dikinase mRNA, complete cds [NM_118578]
A_84_P11062	NM_120037	-1.38148	Arabidopsis thaliana proline-rich protein 4 mRNA, complete cds [NM_120037]
A_84_P17310	NM_128636	-1.38194	Arabidopsis thaliana 2-oxoglutarate dependent oxygenase-like protein mRNA, complete cds [NM_128636]
A_84_P722311	NM_001085064	-1.38653	Arabidopsis thaliana Heavy metal transport/detoxification superfamily protein mRNA, complete cds [NM_001085064]
A_84_P15410	NM_129195	-1.38775	Arabidopsis thaliana ABC transporter G family member 34 mRNA, complete cds [NM_129195]
A_84_P539348	NM_128133	-1.3932	Arabidopsis thaliana uncharacterized protein mRNA, complete cds [NM_128133]
A_84_P216248	NM_105657	-1.39544	Arabidopsis thaliana uncharacterized protein mRNA, complete cds [NM_105657]
A_84_P856809	BP808198	-1.39768
A_84_P849144	NM_123540	-1.3985	Arabidopsis thaliana TIR-NBS-LRR class disease resistance protein mRNA, complete cds [NM_123540]
A_84_P22100	NM_111439	-1.3998	Arabidopsis thaliana receptor like protein 33 mRNA, complete cds [NM_111439]
A_84_P817908	TA33533_3702	-1.39998
A_84_P18773	NM_124200	-1.40192	Arabidopsis thaliana zinc finger protein CONSTANS-LIKE 10 mRNA, complete cds [NM_124200]
A_84_P509388	NM_115112	-1.40264	Arabidopsis thaliana uncharacterized protein mRNA, complete cds [NM_115112]
A_84_P767554	NM_125324	-1.40622	Arabidopsis thaliana Bifunctional inhibitor/lipid-transfer protein/seed storage 2S albumin superfamily protein mRNA, complete cds [NM_125324]
A_84_P532443	NM_114671	-1.40653	Arabidopsis thaliana uncharacterized protein mRNA, complete cds [NM_114671]
A_84_P12570	NM_128372	-1.40788	Arabidopsis thaliana major facilitator protein mRNA, complete cds [NM_128372]
A_84_P757954	NM_001084539	-1.4107	Arabidopsis thaliana uncharacterized protein mRNA, complete cds [NM_001084539]
A_84_P855161	NM_202428	-1.41159	Arabidopsis thaliana 12-oxophytodienoate reductase 1 mRNA, complete cds [NM_202428]
A_84_P80879	NM_130216	-1.4135	Arabidopsis thaliana transcription factor ABA-INDUCIBLE bHLH-TYPE mRNA, complete cds [NM_130216]
A_84_P22832	NM_001198224	-1.41455	Arabidopsis thaliana nodulin MtN21 /EamA-like transporter protein mRNA, complete cds [NM_001198224]
A_84_P15583	NM_114564	-1.41895	Arabidopsis thaliana alpha-glucan phosphorylase 2 mRNA, complete cds [NM_114564]
A_84_P19830	NM_103232	-1.42268	Arabidopsis thaliana phosphate transporter PHO1-8 mRNA, complete cds [NM_103232]
A_84_P98956	NM_123585	-1.42325	Arabidopsis thaliana E3 ubiquitin-protein ligase ATL23 mRNA, complete cds [NM_123585]
A_84_P502958	NM_179683	-1.42368	Arabidopsis thaliana RING/U-box domain-containing protein mRNA, complete cds [NM_179683]
A_84_P830329	NM_123708	-1.42381	Arabidopsis thaliana RING-H2 finger protein mRNA, complete cds [NM_123708]
A_84_P858622	NM_123745	-1.4241	Arabidopsis thaliana sulfate adenylyltransferase mRNA, complete cds [NM_123745]
A_84_P579587	NM_118201	-1.42572	Arabidopsis thaliana FAD-binding Berberine family protein mRNA, complete cds [NM_118201]
A_84_P785967	NM_180861	-1.42617	Arabidopsis thaliana translation initiation factor SUI1 family protein mRNA, complete cds [NM_180861]
A_84_P769945	TA48830_3702	-1.42666	Rep: Cytochrome b559 subunit alpha - Arabidopsis thaliana (Mouse-ear cress), complete [TC401687]
A_84_P811769	NM_180632	-1.4279	Arabidopsis thaliana epithiospecifier protein mRNA, complete cds [NM_180632]
A_84_P838080	TA53327_3702	-1.42844	Rep: Photosystem I P700 chlorophyll a apoprotein A1 - Arabidopsis thaliana (Mouse-ear cress), complete [TC383916]
A_84_P190054	NM_116325	-1.43008	Arabidopsis thaliana cysteine-rich receptor-like protein kinase 41 mRNA, complete cds [NM_116325]
A_84_P805591	TA26074_3702	-1.43051	Rep: C/VIF1 (CELL WALL / VACUOLAR INHIBITOR OF FRUCTOSIDASE 1); pectinesterase inhibitor - Arabidopsis thaliana, partial (77%) [TC390168]
A_84_P19561	NM_119713	-1.43187	Arabidopsis thaliana putative RING-H2 finger protein RHA3b mRNA, complete cds [NM_119713]
A_84_P854209	TC395784	-1.43258	Rep: Mitogen-activated protein kinase 3 - Arabidopsis thaliana (Mouse-ear cress), partial (13%) [TC395784]
A_84_P806985	NM_114466	-1.43327	Arabidopsis thaliana expansin-like A1 mRNA, complete cds [NM_114466]
A_84_P833257	TA50579_3702	-1.43421
A_84_P838988	NM_001125808	-1.43451	Arabidopsis thaliana phosphoglucan, water dikinase mRNA, complete cds [NM_001125808]
A_84_P816700	NM_101636	-1.43508	Arabidopsis thaliana D-3-phosphoglycerate dehydrogenase mRNA, complete cds [NM_101636]
A_84_P20148	NM_128639	-1.43583	Arabidopsis thaliana glutathione S-transferase PHI 10 mRNA, complete cds [NM_128639]
A_84_P786760	NM_106732	-1.43583	Arabidopsis thaliana putative WRKY transcription factor 40 mRNA, complete cds [NM_106732]
A_84_P12963	NM_117633	-1.43675	Arabidopsis thaliana hydroperoxide lyase 1 mRNA, complete cds [NM_117633]
A_84_P758025	EF182961	-1.43852	Arabidopsis thaliana clone asmbl_5374 unknown mRNA sequence [EF182961]
A_84_P13963	NM_121396	-1.43986	Arabidopsis thaliana chalcone synthase mRNA, complete cds [NM_121396]
A_84_P855563	NM_001036283	-1.44064	Arabidopsis thaliana major facilitator protein mRNA, complete cds [NM_001036283]
A_84_P786607	NM_001036583	-1.44097	Arabidopsis thaliana uncharacterized protein mRNA, complete cds [NM_001036583]
A_84_P833552	NM_123418	-1.44159	Arabidopsis thaliana protein kinase family protein mRNA, complete cds [NM_123418]
A_84_P764325	NM_117261	-1.44301	Arabidopsis thaliana protein STAY-GREEN2 mRNA, complete cds [NM_117261]
A_84_P588557	NM_119847	-1.44354	Arabidopsis thaliana protein HOS3-1 mRNA, complete cds [NM_119847]
A_84_P862082	TA31570_3702	-1.44408	Rep: Auxin response factor 2 - Arabidopsis thaliana (Mouse-ear cress), complete [TC403542]
A_84_P851743	BE037540	-1.44571	Rep: ERD15 protein - Arabidopsis thaliana (Mouse-ear cress), complete [TC388712]
A_84_P805958	NM_179686	-1.44733	Arabidopsis thaliana glycine-rich RNA-binding protein 7 mRNA, complete cds [NM_179686]
A_84_P13568	NM_179889	-1.44753	Arabidopsis thaliana dormancy/auxin associated protein mRNA, complete cds [NM_179889]
A_84_P22811	NM_106308	-1.44793	Arabidopsis thaliana squamosa promoter-binding-like protein 16 mRNA, complete cds [NM_106308]
A_84_P809882	TA28264_3702	-1.449
A_84_P18053	NM_202405	-1.44976	Arabidopsis thaliana nuclear transcription factor Y subunit A-3 mRNA, complete cds [NM_202405]
A_84_P786969	BX813389	-1.45002	Arabidopsis thaliana Full-length cDNA Complete sequence from clone GSLTFB14ZF09 of Flowers and buds of strain col-0 of Arabidopsis thaliana (thale cress) [BX813389]
A_84_P784432	NM_118043	-1.45438	Arabidopsis thaliana abscisic acid 8'-hydroxylase 1 mRNA, complete cds [NM_118043]
A_84_P17618	NM_202876	-1.45501	Arabidopsis thaliana lysophosphatidic acid acyltransferase mRNA, complete cds [NM_202876]
A_84_P23525	NM_124858	-1.45506	Arabidopsis thaliana thiazole biosynthetic enzyme mRNA, complete cds [NM_124858]
A_84_P826147	NM_129837	-1.45669	Arabidopsis thaliana uncharacterized protein mRNA, complete cds [NM_129837]
A_84_P826766	NM_125255	-1.45743	Arabidopsis thaliana ARM repeat superfamily protein mRNA, complete cds [NM_125255]
A_84_P11591	NM_127898	-1.46155	Arabidopsis thaliana ERF/AP2 transcription factor DEAR3 mRNA, complete cds [NM_127898]
A_84_P752539	NM_001035928	-1.46519	Arabidopsis thaliana sugar transporter ERD6-like 3 mRNA, complete cds [NM_001035928]
A_84_P756752	TA51974_3702	-1.46583
A_84_P18249	NM_129196	-1.46616	Arabidopsis thaliana 1,4-alpha-glucan branching enzyme 2-1 mRNA, complete cds [NM_129196]
A_84_P22166	NM_112278	-1.4668	Arabidopsis thaliana epithiospecifier modifier 1 mRNA, complete cds [NM_112278]
A_84_P609564	NM_128549	-1.46706	Arabidopsis thaliana protein ELF4-like 1 mRNA, complete cds [NM_128549]
A_84_P809361	NM_101259	-1.47328	Arabidopsis thaliana salt tolerance-related protein mRNA, complete cds [NM_101259]
A_84_P754341	NM_001124014	-1.47456	Arabidopsis thaliana uncharacterized protein mRNA, complete cds [NM_001124014]
A_84_P830975	NM_102812	-1.4751	Arabidopsis thaliana uncharacterized protein mRNA, complete cds [NM_102812]
A_84_P15720	NM_118388	-1.47674	Arabidopsis thaliana SAUR-like auxin-responsive protein mRNA, complete cds [NM_118388]
A_84_P812233	TA29435_3702	-1.47741	Rep: EDGP - Arabidopsis thaliana (Mouse-ear cress), partial (28%) [TC394483]
A_84_P23689	NM_101073	-1.47765	Arabidopsis thaliana 1-aminocyclopropane-1-carboxylate oxidase mRNA, complete cds [NM_101073]
A_84_P24128	NM_115275	-1.47779	Arabidopsis thaliana S-adenosyl-L-methionine-dependent methyltransferase-like protein mRNA, complete cds [NM_115275]
A_84_P756407	NM_129154	-1.47921	Arabidopsis thaliana protein EMBRYO SAC DEVELOPMENT ARREST 12 mRNA, complete cds [NM_129154]
A_84_P20589	NM_121659	-1.47939	Arabidopsis thaliana auxin transporter PIN5 mRNA, complete cds [NM_121659]
A_84_P19584	NM_117690	-1.47976	Arabidopsis thaliana RING-H2 finger protein ATL17 mRNA, complete cds [NM_117690]
A_84_P10829	NM_112223	-1.48418	Arabidopsis thaliana 3-epi-6-deoxocathasterone 23-monooxygenase mRNA, complete cds [NM_112223]
A_84_P22292	NM_116640	-1.48584	Arabidopsis thaliana fibrillin mRNA, complete cds [NM_116640]
A_84_P752720	NM_001036137	-1.486	Arabidopsis thaliana protein SCR-like 7 mRNA, complete cds [NM_001036137]
A_84_P152818	NM_128759	-1.48696	Arabidopsis thaliana Exostosin family protein mRNA, complete cds [NM_128759]
A_84_P14531	NM_111876	-1.48778	Arabidopsis thaliana serine carboxypeptidase-like 49 mRNA, complete cds [NM_111876]
A_84_P809727	TA28170_3702	-1.48779
A_84_P869210	NM_102475	-1.488	Arabidopsis thaliana glutathione S-transferase tau 13 mRNA, complete cds [NM_102475]
A_84_P22893	NM_103536	-1.49194	Arabidopsis thaliana amino acid permease 5 mRNA, complete cds [NM_103536]
A_84_P16068	NM_103098	-1.49863	Arabidopsis thaliana jacalin lectin family protein mRNA, complete cds [NM_103098]
A_84_P109302	NM_001084095	-1.49975	Arabidopsis thaliana dehydroascorbate reductase mRNA, complete cds [NM_001084095]
A_84_P857254	NM_001203761	-1.50059	Arabidopsis thaliana L-ascorbate peroxidase S mRNA, complete cds [NM_001203761]
A_84_P786702	NM_111818	-1.50098	Arabidopsis thaliana protein kinase family protein mRNA, complete cds [NM_111818]
A_84_P14972	NM_123774	-1.50283	Arabidopsis thaliana glutathione gamma-glutamylcysteinyltransferase 1 mRNA, complete cds [NM_123774]
A_84_P52550	NM_001036582	-1.50311	Arabidopsis thaliana uncharacterized protein mRNA, complete cds [NM_001036582]
A_84_P769873	TC368706	-1.50362	Rep: Photosystem II P680 chlorophyll A apoprotein - Arabidopsis thaliana (Mouse-ear cress), complete [TC368706]
A_84_P20612	NM_122538	-1.50397	Arabidopsis thaliana phosphoglucan, water dikinase mRNA, complete cds [NM_122538]
A_84_P19413	NM_115613	-1.50414	Arabidopsis thaliana calcium-dependent protein kinase 32 mRNA, complete cds [NM_115613]
A_84_P17145	NM_001084295	-1.50543	Arabidopsis thaliana ERF/AP2 transcription factor DDF2 mRNA, complete cds [NM_001084295]
A_84_P18550	NM_118196	-1.50611	Arabidopsis thaliana calcium-binding protein CML42 mRNA, complete cds [NM_118196]
A_84_P13483	NM_179748	-1.50729	Arabidopsis thaliana putative cytochrome b6f complex subunit mRNA, complete cds [NM_179748]
A_84_P197194	NM_001160794	-1.51125	Arabidopsis thaliana leucoanthocyanidin dioxygenase-like protein mRNA, complete cds [NM_001160794]
A_84_P22916	NM_127787	-1.51173	Arabidopsis thaliana probable trehalose-phosphate phosphatase E mRNA, complete cds [NM_127787]
A_84_P10874	NM_114957	-1.51218	Arabidopsis thaliana dehydrin Xero 2 mRNA, complete cds [NM_114957]
A_84_P195794	NM_118059	-1.51385	Arabidopsis thaliana uncharacterized protein mRNA, complete cds [NM_118059]
A_84_P16706	NM_119299	-1.51406	Arabidopsis thaliana cytochrome P450 83B1 mRNA, complete cds [NM_119299]
A_84_P788878	NM_104527	-1.51438	Arabidopsis thaliana TIR-NB-LRR disease resistance protein mRNA, complete cds [NM_104527]
A_84_P78669	NM_120390	-1.51571	Arabidopsis thaliana uncharacterized protein mRNA, complete cds [NM_120390]
A_84_P602187	NM_100437	-1.51723	Arabidopsis thaliana uncharacterized protein mRNA, complete cds [NM_100437]
A_84_P85269	NM_102331	-1.51877	Arabidopsis thaliana anthranilate synthase beta subunit 1 mRNA, complete cds [NM_102331]
A_84_P13675	NM_103274	-1.51948	Arabidopsis thaliana annexin 1 mRNA, complete cds [NM_103274]
A_84_P12088	NM_122169	-1.52017	Arabidopsis thaliana arogenate dehydratase 5 mRNA, complete cds [NM_122169]
A_84_P814684	NM_179362	-1.52372	Arabidopsis thaliana Indole glucosinolate O-methyltransferase 4 mRNA, complete cds [NM_179362]
A_84_P13151	NM_125576	-1.52409	Arabidopsis thaliana uncharacterized protein mRNA, complete cds [NM_125576]
A_84_P24095	NM_114534	-1.52563	Arabidopsis thaliana UDP-glucosyl transferase 76E11 mRNA, complete cds [NM_114534]
A_84_P795449	BX820064	-1.52596	Arabidopsis thaliana Full-length cDNA Complete sequence from clone GSLTLS6ZD04 of Adult vegetative tissue of strain col-0 of Arabidopsis thaliana (thale cress) [BX820064]
A_84_P818318	NM_118891	-1.52689	Arabidopsis thaliana UDP-glycosyltransferase 79B2 mRNA, complete cds [NM_118891]
A_84_P15269	NM_104167	-1.52809	Arabidopsis thaliana NAC domain-containing protein 19 mRNA, complete cds [NM_104167]
A_84_P22137	NM_112822	-1.52979	Arabidopsis thaliana maternally expressed PAB C-terminal protein mRNA, complete cds [NM_112822]
A_84_P11345	NM_101638	-1.54057	Arabidopsis thaliana leucine-rich repeat receptor-like protein kinase PEPR2 mRNA, complete cds [NM_101638]
A_84_P11903	NM_100497	-1.54393	Arabidopsis thaliana ethylene-responsive transcription factor ERF094 mRNA, complete cds [NM_100497]
A_84_P16522	NM_114433	-1.54402	Arabidopsis thaliana mitogen-activated protein kinase 3 mRNA, complete cds [NM_114433]
A_84_P757941	NM_001084495	-1.55024	Arabidopsis thaliana putative cytochrome b6f complex subunit mRNA, complete cds [NM_001084495]
A_84_P855752	TC396818	-1.55066	Rep: Soluble inorganic pyrophosphatase 2 - Arabidopsis thaliana (Mouse-ear cress), partial (25%) [TC396818]
A_84_P20802	NM_102482	-1.55319	Arabidopsis thaliana uncharacterized protein mRNA, complete cds [NM_102482]
A_84_P151248	NM_118892	-1.55494	Arabidopsis thaliana UDP-glycosyltransferase 79B3 mRNA, complete cds [NM_118892]
A_84_P10026	NM_117380	-1.55499	Arabidopsis thaliana BSD domain-containing protein mRNA, complete cds [NM_117380]
A_84_P14999	NM_105112	-1.55702	Arabidopsis thaliana uncharacterized protein mRNA, complete cds [NM_105112]
A_84_P256260	NM_129684	-1.55707	Arabidopsis thaliana transmembrane amino acid transporter family protein mRNA, complete cds [NM_129684]
A_84_P10174	NM_121153	-1.55882	Arabidopsis thaliana vesicle-associated membrane protein 713 mRNA, complete cds [NM_121153]
A_84_P15276	NM_106318	-1.55911	Arabidopsis thaliana 12-oxophytodienoate reductase 1 mRNA, complete cds [NM_106318]
A_84_P863449	NM_130344	-1.56246	Arabidopsis thaliana tryptophan-rich sensory protein-like protein mRNA, complete cds [NM_130344]
A_84_P832601	TA49792_3702	-1.56642	Rep: NAD(P)H-quinone oxidoreductase chain 5, chloroplast (NAD(P)H dehydrogenase, chain 5) - Arabidopsis thaliana (Mouse-ear cress), partial (9%) [TC402148]
A_84_P555005	NM_124062	-1.56973	Arabidopsis thaliana transcription factor jumonji (jmj) family protein / zinc finger (C5HC2 type) family protein mRNA, complete cds [NM_124062]
A_84_P817244	TA32980_3702	-1.5708
A_84_P844291	TC359245	-1.57089
A_84_P825767	NM_104503	-1.57131	Arabidopsis thaliana phloem protein 2-B13 mRNA, complete cds [NM_104503]
A_84_P10469	NM_104294	-1.5745	Arabidopsis thaliana nuclear transcription factor Y subunit A-5 mRNA, complete cds [NM_104294]
A_84_P811260	TA28914_3702	-1.5813
A_84_P541993	NM_128290	-1.583	Arabidopsis thaliana F-box protein mRNA, complete cds [NM_128290]
A_84_P15366	NM_100993	-1.58533	Arabidopsis thaliana uncharacterized protein mRNA, complete cds [NM_100993]
A_84_P853297	R90101	-1.58587	Rep: Glutathione S-transferase - Arabidopsis thaliana (Mouse-ear cress), complete [TC395224]
A_84_P574554	NM_202044	-1.58854	Arabidopsis thaliana uncharacterized protein mRNA, complete cds [NM_202044]
A_84_P837880	TA53220_3702	-1.59224
A_84_P287550	NM_123684	-1.5925	Arabidopsis thaliana uncharacterized protein mRNA, complete cds [NM_123684]
A_84_P17180	NM_179355	-1.59333	Arabidopsis thaliana putative calcium-binding protein CML27 mRNA, complete cds [NM_179355]
A_84_P121762	NM_127891	-1.59671	Arabidopsis thaliana uncharacterized protein mRNA, complete cds [NM_127891]
A_84_P568745	NM_113639	-1.59727	Arabidopsis thaliana uncharacterized protein mRNA, complete cds [NM_113639]
A_84_P66984	NM_105111	-1.60485	Arabidopsis thaliana uncharacterized protein mRNA, complete cds [NM_105111]
A_84_P769774	TC373681	-1.60565	Rep: NAD(P)H-quinone oxidoreductase chain H, chloroplast (NAD(P)H dehydrogenase, chain H) - Arabidopsis thaliana (Mouse-ear cress), complete [TC373681]
A_84_P852550	NM_120596	-1.60635	Arabidopsis thaliana transcription elongation factor (TFIIS) family protein mRNA, complete cds [NM_120596]
A_84_P823526	NM_001125696	-1.60913	Arabidopsis thaliana OTU-like cysteine protease family protein mRNA, complete cds [NM_001125696]
A_84_P790863	NM_125866	-1.60974	Arabidopsis thaliana nodulin MtN21 /EamA-like transporter family protein mRNA, complete cds [NM_125866]
A_84_P16180	NM_100978	-1.61091	Arabidopsis thaliana protein kinase superfamily protein mRNA, complete cds [NM_100978]
A_84_P11318	NM_103228	-1.61167	Arabidopsis thaliana MLP-like protein 168 mRNA, complete cds [NM_103228]
A_84_P96276	NM_125403	-1.61784	Arabidopsis thaliana pseudo-response regulator 3 mRNA, complete cds [NM_125403]
A_84_P20156	NM_201928	-1.61811	Arabidopsis thaliana dehydration-induced protein ERD15 mRNA, complete cds [NM_201928]
A_84_P842635	DQ063611	-1.61961	Arabidopsis thaliana MIR159b microRNA precursor transcript, partial sequence [DQ063611]
A_84_P100456	NM_100579	-1.62472	Arabidopsis thaliana CCT motif family protein mRNA, complete cds [NM_100579]
A_84_P13625	NM_113815	-1.62546	Arabidopsis thaliana AIG2-like protein mRNA, complete cds [NM_113815]
A_84_P803335	NM_113718	-1.62739	Arabidopsis thaliana bidirectional sugar transporter SWEET4 mRNA, complete cds [NM_113718]
A_84_P14679	NM_115478	-1.6308	Arabidopsis thaliana putative amino acid transporter mRNA, complete cds [NM_115478]
A_84_P784441	NM_118012	-1.63168	Arabidopsis thaliana Integrin-linked protein kinase family protein mRNA, complete cds [NM_118012]
A_84_P597566	NM_122308	-1.63202	Arabidopsis thaliana SLAC1 homologue 3 mRNA, complete cds [NM_122308]
A_84_P598498	NM_123477	-1.6331	Arabidopsis thaliana Esterase/lipase/thioesterase family protein mRNA, complete cds [NM_123477]
A_84_P847118	NM_102364	-1.6336	Arabidopsis thaliana transmembrane amino acid transporter family protein mRNA, complete cds [NM_102364]
A_84_P808439	NM_118317	-1.63441	Arabidopsis thaliana peroxidase 42 mRNA, complete cds [NM_118317]
A_84_P22745	NM_100204	-1.64052	Arabidopsis thaliana aspartyl protease-like protein mRNA, complete cds [NM_100204]
A_84_P21584	NM_105880	-1.64129	Arabidopsis thaliana transcription factor bHLH96 mRNA, complete cds [NM_105880]
A_84_P15250	NM_179523	-1.64316	Arabidopsis thaliana MATE efflux family protein mRNA, complete cds [NM_179523]
A_84_P20314	NM_114603	-1.64353	Arabidopsis thaliana hydroxysteroid dehydrogenase 2 mRNA, complete cds [NM_114603]
A_84_P19074	NM_101715	-1.64483	Arabidopsis thaliana myb domain protein 51 mRNA, complete cds [NM_101715]
A_84_P10363	NM_102588	-1.64532	Arabidopsis thaliana purine permease 1 mRNA, complete cds [NM_102588]
A_84_P11587	NM_001202785	-1.64548	Arabidopsis thaliana delta1-pyrroline-5-carboxylate synthase 1 mRNA, complete cds [NM_001202785]
A_84_P829722	NM_118448	-1.64577	Arabidopsis thaliana cysteine-rich receptor-like protein kinase 11 mRNA, complete cds [NM_118448]
A_84_P16781	NM_100526	-1.64703	Arabidopsis thaliana alpha-crystallin domain 32.1 mRNA, complete cds [NM_100526]
A_84_P837804	NM_124907	-1.64827	Arabidopsis thaliana IAA carboxylmethyltransferase 1 mRNA, complete cds [NM_124907]
A_84_P20574	NM_121121	-1.6518	Arabidopsis thaliana methyltransferase mRNA, complete cds [NM_121121]
A_84_P769675	NM_180949	-1.65336	Arabidopsis thaliana calcium-dependent protein kinase 28 mRNA, complete cds [NM_180949]
A_84_P22435	NM_120252	-1.65427	Arabidopsis thaliana Nuclear transport factor 2 (NTF2) family protein mRNA, complete cds [NM_120252]
A_84_P828544	NM_001124792	-1.65915	Arabidopsis thaliana TRAF-like family protein mRNA, complete cds [NM_001124792]
A_84_P15372	NM_129432	-1.66118	Arabidopsis thaliana annexin D4 mRNA, complete cds [NM_129432]
A_84_P13078	NM_123629	-1.66189	Arabidopsis thaliana allene oxide synthase mRNA, complete cds [NM_123629]
A_84_P56760	NM_112858	-1.66325	Arabidopsis thaliana uncharacterized protein mRNA, complete cds [NM_112858]
A_84_P550871	NM_128934	-1.66408	Arabidopsis thaliana purine permease 2 mRNA, complete cds [NM_128934]
A_84_P833453	TA50727_3702	-1.66449	Rep: Glutathione S-transferase - Arabidopsis thaliana (Mouse-ear cress), partial (50%) [TC391473]
A_84_P811729	NM_128942	-1.66617	Arabidopsis thaliana dormancy/auxin associated protein mRNA, complete cds [NM_128942]
A_84_P21745	NM_100121	-1.66688	Arabidopsis thaliana gibberellin 2-oxidase 6 mRNA, complete cds [NM_100121]
A_84_P812683	NM_125822	-1.66702	Arabidopsis thaliana protein EXORDIUM like 2 mRNA, complete cds [NM_125822]
A_84_P816625	TA32465_3702	-1.66813
A_84_P15224	NM_101480	-1.66828	Arabidopsis thaliana wall-associated receptor kinase-like 2 mRNA, complete cds [NM_101480]
A_84_P10772	NM_111125	-1.67081	Arabidopsis thaliana mannose-6-phosphate isomerase mRNA, complete cds [NM_111125]
A_84_P769837	TA33729_3702	-1.67232	Rep: Photosystem II reaction center protein H - Arabidopsis thaliana (Mouse-ear cress), complete [TC396746]
A_84_P172401	NM_202992	-1.67306	Arabidopsis thaliana C3HC4 type RING finger protein mRNA, complete cds [NM_202992]
A_84_P309203	NM_106256	-1.67543	Arabidopsis thaliana uncharacterized protein mRNA, complete cds [NM_106256]
A_84_P23164	NM_114886	-1.67711	Arabidopsis thaliana ethylene-responsive transcription factor ERF011 mRNA, complete cds [NM_114886]
A_84_P835781	NM_127320	-1.67855	Arabidopsis thaliana RPM1-interacting protein 4-like protein mRNA, complete cds [NM_127320]
A_84_P21357	NM_116971	-1.67898	Arabidopsis thaliana isoamylase 3 mRNA, complete cds [NM_116971]
A_84_P21296	NM_115401	-1.68233	Arabidopsis thaliana O-Glycosyl hydrolases family 17 protein mRNA, complete cds [NM_115401]
A_84_P266190	NM_102385	-1.68311	Arabidopsis thaliana SOB five-like 1 protein mRNA, complete cds [NM_102385]
A_84_P286120	NM_202845	-1.68513	Arabidopsis thaliana abscisic acid 8'-hydroxylase 1 mRNA, complete cds [NM_202845]
A_84_P72634	NM_119813	-1.68645	Arabidopsis thaliana uncharacterized protein mRNA, complete cds [NM_119813]
A_84_P769750	W43885	-1.68838	Rep: Photosystem I P700 chlorophyll a apoprotein A1 - Arabidopsis thaliana (Mouse-ear cress), complete [TC383916]
A_84_P219858	NM_121322	-1.68965	Arabidopsis thaliana GSH-induced LITAF domain protein mRNA, complete cds [NM_121322]
A_84_P828523	NM_114480	-1.69363	Arabidopsis thaliana uncharacterized protein mRNA, complete cds [NM_114480]
A_84_P13978	NM_122175	-1.69372	Arabidopsis thaliana TIR-NBS-LRR class disease resistance protein mRNA, complete cds [NM_122175]
A_84_P223429	NM_123731	-1.69483	Arabidopsis thaliana transcription factor bHLH92 mRNA, complete cds [NM_123731]
A_84_P18925	NM_104843	-1.69709	Arabidopsis thaliana putative G-type lectin S-receptor-like serine/threonine-protein kinase mRNA, complete cds [NM_104843]
A_84_P528200	NM_120298	-1.6994	Arabidopsis thaliana far-red-elongated hypocotyl1-like protein mRNA, complete cds [NM_120298]
A_84_P254190	NM_202418	-1.70112	Arabidopsis thaliana DNA glycosylase superfamily protein mRNA, complete cds [NM_202418]
A_84_P868011	NM_116471	-1.70116	Arabidopsis thaliana senescence-associated protein SAG21 mRNA, complete cds [NM_116471]
A_84_P15831	NM_120782	-1.70505	Arabidopsis thaliana sulfotransferase 2B mRNA, complete cds [NM_120782]
A_84_P17045	NM_100736	-1.70839	Arabidopsis thaliana threonine aldolase mRNA, complete cds [NM_100736]
A_84_P20728	NM_125871	-1.70955	Arabidopsis thaliana ethylene-responsive transcription factor ABR1 mRNA, complete cds [NM_125871]
A_84_P16742	NM_117550	-1.71012	Arabidopsis thaliana ATP sulfurylase mRNA, complete cds [NM_117550]
A_84_P813225	NM_118395	-1.71241	Arabidopsis thaliana cytochrome P450, family 706, subfamily A, polypeptide 1 mRNA, complete cds [NM_118395]
A_84_P266210	NM_116715	-1.71328	Arabidopsis thaliana ATP binding cassette protein 1 mRNA, complete cds [NM_116715]
A_84_P542440	NM_122280	-1.71419	Arabidopsis thaliana Remorin family protein mRNA, complete cds [NM_122280]
A_84_P14864	NM_119889	-1.71923	Arabidopsis thaliana myb domain protein 73 mRNA, complete cds [NM_119889]
A_84_P816312	TA32235_3702	-1.72006
A_84_P115912	NM_117907	-1.72452	Arabidopsis thaliana aluminum-activated, malate transporter 12 mRNA, complete cds [NM_117907]
A_84_P19774	NM_125662	-1.72496	Arabidopsis thaliana H(+)-ATPase 11 mRNA, complete cds [NM_125662]
A_84_P756046	NM_129905	-1.72573	Arabidopsis thaliana F-box protein mRNA, complete cds [NM_129905]
A_84_P848564	NM_001202837	-1.72616	Arabidopsis thaliana Pto-interacting 1-4 mRNA, complete cds [NM_001202837]
A_84_P21537	NM_121791	-1.72732	Arabidopsis thaliana Sodium/calcium exchanger family protein mRNA, complete cds [NM_121791]
A_84_P12885	NM_118417	-1.73092	Arabidopsis thaliana leucoanthocyanidin dioxygenase mRNA, complete cds [NM_118417]
A_84_P18003	NM_100341	-1.73566	Arabidopsis thaliana 7-hydroxymethyl chlorophyll a reductase mRNA, complete cds [NM_100341]
A_84_P764555	NM_001036585	-1.73679	Arabidopsis thaliana purine permease 8 mRNA, complete cds [NM_001036585]
A_84_P17107	NM_105966	-1.74046	Arabidopsis thaliana leucine-rich repeat receptor-like protein kinase PEPR1 mRNA, complete cds [NM_105966]
A_84_P860746	NM_114619	-1.7439	Arabidopsis thaliana uncharacterized protein mRNA, complete cds [NM_114619]
A_84_P553302	NM_102361	-1.74405	Arabidopsis thaliana plasma-membrane choline transporter-like protein mRNA, complete cds [NM_102361]
A_84_P12894	NM_001125576	-1.74421	Arabidopsis thaliana HVA22-like protein d mRNA, complete cds [NM_001125576]
A_84_P21786	NP043404	-1.74517	Unknown
A_84_P19545	NM_179151	-1.74668	Arabidopsis thaliana Monogalactosyldiacylglycerol synthase 1 mRNA, complete cds [NM_179151]
A_84_P560990	NM_120898	-1.74917	Arabidopsis thaliana suppressor of phytochrome b 5 mRNA, complete cds [NM_120898]
A_84_P15467	NM_110995	-1.7517	Arabidopsis thaliana SPFH/Band 7/PHB domain-containing membrane-associated protein mRNA, complete cds [NM_110995]
A_84_P826638	NM_113591	-1.75371	Arabidopsis thaliana B3 domain-containing transcription factor FUS3 mRNA, complete cds [NM_113591]
A_84_P861465	NM_001203846	-1.75395	Arabidopsis thaliana K+ uptake permease 9 mRNA, complete cds [NM_001203846]
A_84_P11953	NM_118710	-1.75404	Arabidopsis thaliana putative pathogenesis-related protein mRNA, complete cds [NM_118710]
A_84_P608304	NM_124852	-1.75508	Arabidopsis thaliana Ankyrin repeat family protein mRNA, complete cds [NM_124852]
A_84_P15185	NM_102128	-1.75809	Arabidopsis thaliana ethylene-responsive transcription factor ERF019 mRNA, complete cds [NM_102128]
A_84_P502404	NM_118829	-1.759	Arabidopsis thaliana uncharacterized protein mRNA, complete cds [NM_118829]
A_84_P815800	TA31857_3702	-1.76181
A_84_P16642	NM_001203778	-1.76267	Arabidopsis thaliana nudix hydrolase 7 mRNA, complete cds [NM_001203778]
A_84_P828978	NM_001035738	-1.76483	Arabidopsis thaliana expansin-like A3 mRNA, complete cds [NM_001035738]
A_84_P16749	NM_117780	-1.76823	Arabidopsis thaliana homeobox protein 2 mRNA, complete cds [NM_117780]
A_84_P595805	NM_180586	-1.7711	Arabidopsis thaliana uncharacterized protein mRNA, complete cds [NM_180586]
A_84_P15732	NM_118671	-1.77236	Arabidopsis thaliana receptor-like serine/threonine-protein kinase mRNA, complete cds [NM_118671]
A_84_P18998	NM_105948	-1.77265	Arabidopsis thaliana Toll-Interleukin-Resistance domain-containing protein mRNA, complete cds [NM_105948]
A_84_P16116	NP040801	-1.77283	GB
A_84_P92059	NM_203278	-1.77299	Arabidopsis thaliana BTB and TAZ domain protein 4 mRNA, complete cds [NM_203278]
A_84_P500928	NM_100761	-1.77589	Arabidopsis thaliana sugar transporter ERD6-like 1 mRNA, complete cds [NM_100761]
A_84_P789698	NM_001036191	-1.77615	Arabidopsis thaliana chaperone DnaJ-domain containing protein mRNA, complete cds [NM_001036191]
A_84_P12367	NM_101039	-1.78194	Arabidopsis thaliana MATE efflux family protein mRNA, complete cds [NM_101039]
A_84_P13885	NM_119685	-1.78262	Arabidopsis thaliana cytokinin riboside 5'-monophosphate phosphoribohydrolase LOG5 mRNA, complete cds [NM_119685]
A_84_P570186	NM_103020	-1.78349	Arabidopsis thaliana glucan endo-1,3-beta-glucosidase 11 mRNA, complete cds [NM_103020]
A_84_P242113	TC382238	-1.78912	Rep: Resistance protein RPP5-like - Arabidopsis thaliana (Mouse-ear cress), partial (63%) [TC382238]
A_84_P270170	NM_101964	-1.79154	Arabidopsis thaliana indole glucosinolate o-methyltransferase 1 mRNA, complete cds [NM_101964]
A_84_P853187	NM_119578	-1.79226	Arabidopsis thaliana calcium-dependent lipid-binding domain-containing protein mRNA, complete cds [NM_119578]
A_84_P831555	NM_001160749	-1.79352	Arabidopsis thaliana putative cysteine-rich receptor-like protein kinase 34 mRNA, complete cds [NM_001160749]
A_84_P823667	NM_115004	-1.79442	Arabidopsis thaliana strictosidine synthase family protein mRNA, complete cds [NM_115004]
A_84_P20780	NM_100232	-1.7951	XXX1
A_84_P17366	NM_100008	-1.79841	Arabidopsis thaliana ethylene-responsive transcription factor ERF023 mRNA, complete cds [NM_100008]
A_84_P816785	NM_118104	-1.80125	Arabidopsis thaliana protein PHLOEM protein 2-LIKE A1 mRNA, complete cds [NM_118104]
A_84_P23233	NM_001084877	-1.80318	Arabidopsis thaliana senescence-associated protein SAG21 mRNA, complete cds [NM_001084877]
A_84_P20799	NM_100120	-1.80373	Arabidopsis thaliana glycerol-3-phosphate sn-2-acyltransferase 2 mRNA, complete cds [NM_100120]
A_84_P206968	NM_104584	-1.80883	Arabidopsis thaliana purine permease 18 mRNA, complete cds [NM_104584]
A_84_P23646	NM_102221	-1.80898	Arabidopsis thaliana beta carbonic anhydrase 3 mRNA, complete cds [NM_102221]
A_84_P19923	NM_100448	-1.80967	Arabidopsis thaliana Uridine diphosphate glycosyltransferase 74E2 mRNA, complete cds [NM_100448]
A_84_P13657	NM_113880	-1.81307	XXX3
A_84_P547572	NM_116469	-1.81416	Arabidopsis thaliana uncharacterized protein mRNA, complete cds [NM_116469]
A_84_P255630	NM_179733	-1.81941	Arabidopsis thaliana uncharacterized protein mRNA, complete cds [NM_179733]
A_84_P21194	NM_113225	-1.82113	Arabidopsis thaliana ethylene-responsive transcription factor 1B mRNA, complete cds [NM_113225]
A_84_P12677	NM_113267	-1.83011	Arabidopsis thaliana adenylate isopentenyltransferase 7 mRNA, complete cds [NM_113267]
A_84_P819063	NM_114531	-1.83263	Arabidopsis thaliana transcription factor LUX mRNA, complete cds [NM_114531]
A_84_P595872	NM_125093	-1.83532	Arabidopsis thaliana calcium-transporting ATPase 8 mRNA, complete cds [NM_125093]
A_84_P818794	NM_117396	-1.83602	Arabidopsis thaliana probable chlorophyll(ide) b reductase NYC1 mRNA, complete cds [NM_117396]
A_84_P811890	NM_116964	-1.83745	Arabidopsis thaliana protein EXORDIUM mRNA, complete cds [NM_116964]
A_84_P807650	TA27069_3702	-1.8403
A_84_P128906	NM_201739	-1.8408	Arabidopsis thaliana probable fucosyltransferase 4 mRNA, complete cds [NM_201739]
A_84_P750734	NM_001084312	-1.84374	Arabidopsis thaliana transcription factor TCP1 mRNA, complete cds [NM_001084312]
A_84_P12921	NM_119211	-1.84463	Arabidopsis thaliana putative low temperature and salt responsive protein mRNA, complete cds [NM_119211]
A_84_P10329	NM_125926	-1.84578	Arabidopsis thaliana protein GCR2-like 1 mRNA, complete cds [NM_125926]
A_84_P806419	NM_001036253	-1.84606	Arabidopsis thaliana glycine-rich protein 9 mRNA, complete cds [NM_001036253]
A_84_P813812	NM_111711	-1.84814	Arabidopsis thaliana lipid-transfer protein 6 mRNA, complete cds [NM_111711]
A_84_P146199	NM_120626	-1.85043	Arabidopsis thaliana abscisic acid receptor PYL5 mRNA, complete cds [NM_120626]
A_84_P810995	NM_180019	-1.85479	Arabidopsis thaliana dehydration-induced protein ERD15 mRNA, complete cds [NM_180019]
A_84_P507766	NM_119626	-1.85677	Arabidopsis thaliana uncharacterized protein mRNA, complete cds [NM_119626]
A_84_P611334	NM_127853	-1.85699	Arabidopsis thaliana VQ motif-containing protein mRNA, complete cds [NM_127853]
A_84_P612892	NM_101629	-1.85756	Arabidopsis thaliana uncharacterized protein mRNA, complete cds [NM_101629]
A_84_P19191	NM_101823	-1.85878	Arabidopsis thaliana chlorophyllase 1 mRNA, complete cds [NM_101823]
A_84_P831396	NM_101882	-1.86453	Arabidopsis thaliana uncharacterized protein mRNA, complete cds [NM_101882]
A_84_P14585	NM_001035636	-1.86679	Arabidopsis thaliana putative protein phosphatase 2C mRNA, complete cds [NM_001035636]
A_84_P764437	NM_001036728	-1.86716	Arabidopsis thaliana cinnamyl alcohol dehydrogenase 7 mRNA, complete cds [NM_001036728]
A_84_P13172	NM_126108	-1.87205	Arabidopsis thaliana mitogen-activated protein kinase kinase kinase 19 mRNA, complete cds [NM_126108]
A_84_P12826	NM_116372	-1.87399	Arabidopsis thaliana calcineurin B-like protein 5 mRNA, complete cds [NM_116372]
A_84_P22136	NM_112507	-1.87466	Arabidopsis thaliana histidine-containing phosphotransfer protein 4 mRNA, complete cds [NM_112507]
A_84_P762464	AK227365	-1.8777	Arabidopsis thaliana mRNA for hypothetical protein, complete cds, clone: RAFL14-04-D19 [AK227365]
A_84_P18425	NM_114665	-1.8814	Arabidopsis thaliana glucosinolate transporter 1 mRNA, complete cds [NM_114665]
A_84_P763062	NM_118397	-1.88267	Arabidopsis thaliana cytochrome P450, family 706, subfamily A, polypeptide 2 mRNA, complete cds [NM_118397]
A_84_P19047	NM_106070	-1.88441	Arabidopsis thaliana desulfo-glucosinolate sulfotransferase 16 mRNA, complete cds [NM_106070]
A_84_P798820	NM_201929	-1.88774	Arabidopsis thaliana dehydration-induced protein ERD15 mRNA, complete cds [NM_201929]
A_84_P850851	BP563965	-1.89101
A_84_P113392	NM_121723	-1.89684	Arabidopsis thaliana protein ENHANCER OF SOS3-1 mRNA, complete cds [NM_121723]
A_84_P10935	NM_116368	-1.89995	Arabidopsis thaliana plastocyanin-like domain-containing protein mRNA, complete cds [NM_116368]
A_84_P10252	NM_123896	-1.90087	Arabidopsis thaliana pectinacetylesterase family protein mRNA, complete cds [NM_123896]
A_84_P851226	NM_001035746	-1.90693	Arabidopsis thaliana transcription factor LUX mRNA, complete cds [NM_001035746]
A_84_P571270	BX820161	-1.9079	Arabidopsis thaliana Full-length cDNA Complete sequence from clone GSLTLS83ZF07 of Adult vegetative tissue of strain col-0 of Arabidopsis thaliana (thale cress) [BX820161]
A_84_P715317	NM_001124117	-1.91013	Arabidopsis thaliana chaperone DnaJ-domain containing protein mRNA, complete cds [NM_001124117]
A_84_P14468	NM_001198473	-1.91456	Arabidopsis thaliana cytokinin dehydrogenase 5 mRNA, complete cds [NM_001198473]
A_84_P197554	NM_128426	-1.91544	Arabidopsis thaliana exocyst subunit exo70 family protein H8 mRNA, complete cds [NM_128426]
A_84_P12817	NM_116181	-1.91553	Arabidopsis thaliana uncharacterized protein mRNA, complete cds [NM_116181]
A_84_P183994	NM_001035619	-1.91922	Arabidopsis thaliana uncharacterized protein mRNA, complete cds [NM_001035619]
A_84_P803930	BU635176	-1.92313	016G06 Infected Arabidopsis Leaf Arabidopsis thaliana cDNA, mRNA sequence [BU635176]
A_84_P819652	NM_105655	-1.9234	Arabidopsis thaliana nitrate transporter 1.7 mRNA, complete cds [NM_105655]
A_84_P20535	NM_117855	-1.92669	Arabidopsis thaliana ethylene-responsive transcription factor 1A mRNA, complete cds [NM_117855]
A_84_P24136	NM_115452	-1.92682	Arabidopsis thaliana phosphoinositide phospholipase C 7 mRNA, complete cds [NM_115452]
A_84_P11248	NM_125312	-1.9304	Arabidopsis thaliana putative protein phosphatase 2C 78 mRNA, complete cds [NM_125312]
A_84_P826922	NM_001084437	-1.93117	Arabidopsis thaliana phosphoglycerate mutase-like protein mRNA, complete cds [NM_001084437]
A_84_P750656	NM_202285	-1.93594	Arabidopsis thaliana squamosa promoter binding protein-like 4 mRNA, complete cds [NM_202285]
A_84_P558681	NM_001124015	-1.9378	Arabidopsis thaliana uncharacterized protein mRNA, complete cds [NM_001124015]
A_84_P830058	NM_001160972	-1.93884	Arabidopsis thaliana TIR-NBS-LRR class disease resistance protein mRNA, complete cds [NM_001160972]
A_84_P297344	NM_122230	-1.94077	Arabidopsis thaliana DNAJ heat shock N-terminal domain-containing protein mRNA, complete cds [NM_122230]
A_84_P16108	NM_100868	-1.9414	Arabidopsis thaliana glutamyl-tRNA reductase 2 mRNA, complete cds [NM_100868]
A_84_P820222	NM_106007	-1.94514	Arabidopsis thaliana alpha/beta-Hydrolases superfamily protein mRNA, complete cds [NM_106007]
A_84_P10178	NM_121243	-1.94614	Arabidopsis thaliana uncharacterized protein mRNA, complete cds [NM_121243]
A_84_P870191	NM_148478	-1.94863	Arabidopsis thaliana VQ motif-containing protein mRNA, complete cds [NM_148478]
A_84_P301340	NM_106661	-1.95368	Arabidopsis thaliana uncharacterized protein mRNA, complete cds [NM_106661]
A_84_P769892	TC387056	-1.95424	Rep: NAD(P)H-quinone oxidoreductase chain 6, chloroplast (NAD(P)H dehydrogenase, chain 6) - Arabidopsis thaliana (Mouse-ear cress), complete [TC387056]
A_84_P228049	NM_125711	-1.95432	Arabidopsis thaliana BTB and TAZ domain protein 1 mRNA, complete cds [NM_125711]
A_84_P14091	NM_125482	-1.95944	Arabidopsis thaliana myb domain protein 34 mRNA, complete cds [NM_125482]
A_84_P222519	NM_101967	-1.95946	Arabidopsis thaliana Indole glucosinolate O-methyltransferase 4 mRNA, complete cds [NM_101967]
A_84_P814940	NM_119167	-1.95951	Arabidopsis thaliana NADPH--cytochrome P450 reductase 2 mRNA, complete cds [NM_119167]
A_84_P763881	NM_202851	-1.96924	Arabidopsis thaliana FAD-binding Berberine family protein mRNA, complete cds [NM_202851]
A_84_P11342	NM_100029	-1.97595	Arabidopsis thaliana putative desiccation-related protein LEA14 mRNA, complete cds [NM_100029]
A_84_P18334	NM_111525	-1.9815	Arabidopsis thaliana putative transcription factor MYB108 mRNA, complete cds [NM_111525]
A_84_P11250	NM_125349	-1.9828	Arabidopsis thaliana protein BROTHER OF LUX ARRHYTHMO mRNA, complete cds [NM_125349]
A_84_P796756	AK226945	-1.98615	Arabidopsis thaliana mRNA for hypothetical protein, complete cds, clone: RAFL09-28-L17 [AK226945]
A_84_P13130	NM_125104	-1.99279	Arabidopsis thaliana cytochrome P450, family 81, subfamily F, polypeptide 2 mRNA, complete cds [NM_125104]
A_84_P868491	NM_124165	-1.9979	Arabidopsis thaliana respiratory burst oxidase-D mRNA, complete cds [NM_124165]
A_84_P852053	NM_202884	-2.00157	Arabidopsis thaliana uncharacterized protein mRNA, complete cds [NM_202884]
A_84_P13113	NM_124584	-2.00245	Arabidopsis thaliana MATE efflux family protein mRNA, complete cds [NM_124584]
A_84_P22300	NM_116899	-2.00513	Arabidopsis thaliana nodulin MtN21 /EamA-like transporter family protein mRNA, complete cds [NM_116899]
A_84_P820867	NM_112554	-2.00726	Arabidopsis thaliana putative protein phosphatase 2C mRNA, complete cds [NM_112554]
A_84_P18942	NM_104909	-2.00798	Arabidopsis thaliana aspartic proteinase A2 mRNA, complete cds [NM_104909]
A_84_P798286	NM_112562	-2.01551	Arabidopsis thaliana COBRA-like protein 8 mRNA, complete cds [NM_112562]
A_84_P16730	NM_119959	-2.01678	Arabidopsis thaliana cinnamyl alcohol dehydrogenase 7 mRNA, complete cds [NM_119959]
A_84_P809296	NM_126575	-2.01974	Arabidopsis thaliana glycine-rich protein 3 mRNA, complete cds [NM_126575]
A_84_P98486	NM_127876	-2.02385	Arabidopsis thaliana Late embryogenesis abundant protein, group 6 mRNA, complete cds [NM_127876]
A_84_P20208	NM_111443	-2.02438	Arabidopsis thaliana nuclear transcription factor Y subunit A-2 mRNA, complete cds [NM_111443]
A_84_P20826	NM_102279	-2.02784	Arabidopsis thaliana U-box domain-containing protein 6 mRNA, complete cds [NM_102279]
A_84_P15500	NM_112542	-2.02824	Arabidopsis thaliana bidirectional sugar transporter SWEET16 mRNA, complete cds [NM_112542]
A_84_P861742	BP861508	-2.02961
A_84_P22932	NM_179700	-2.03076	Arabidopsis thaliana transcription factor NAI1 mRNA, complete cds [NM_179700]
A_84_P860211	TC400087	-2.03182	Rep: Vacuolar-processing enzyme gamma-isozyme precursor - Arabidopsis thaliana (Mouse-ear cress), partial (23%) [TC400087]
A_84_P852577	TC394742	-2.03246	Rep: Chromosome chr13 scaffold_48, whole genome shotgun sequence - Vitis vinifera (Grape), partial (43%) [TC394742]
A_84_P806762	TA26581_3702	-2.03553
A_84_P166063	NM_117653	-2.03616	Arabidopsis thaliana uncharacterized protein mRNA, complete cds [NM_117653]
A_84_P813874	NM_179036	-2.03653	Arabidopsis thaliana nudix hydrolase 7 mRNA, complete cds [NM_179036]
A_84_P16662	NM_118277	-2.04207	Arabidopsis thaliana uncharacterized protein mRNA, complete cds [NM_118277]
A_84_P789317	BE039502	-2.04432	AC04F02 AC Arabidopsis thaliana cDNA 5', mRNA sequence [BE039502]
A_84_P814936	NM_179141	-2.04542	Arabidopsis thaliana NADPH--cytochrome P450 reductase 2 mRNA, complete cds [NM_179141]
A_84_P18553	NM_118259	-2.04596	Arabidopsis thaliana G-type lectin S-receptor-like serine/threonine-protein kinase B120 mRNA, complete cds [NM_118259]
A_84_P16702	NM_119199	-2.04931	Arabidopsis thaliana gamma-glutamyl peptidase 1 mRNA, complete cds [NM_119199]
A_84_P16214	NM_105748	-2.06049	Arabidopsis thaliana protein ENHANCED BENDING 1 mRNA, complete cds [NM_105748]
A_84_P11083	NM_119854	-2.06107	Arabidopsis thaliana ethylene-responsive transcription factor RAP2-10 mRNA, complete cds [NM_119854]
A_84_P23419	NM_121323	-2.06551	Arabidopsis thaliana GRAM domain family protein mRNA, complete cds [NM_121323]
A_84_P12030	NM_120188	-2.06607	Arabidopsis thaliana O-fucosyltransferase family protein mRNA, complete cds [NM_120188]
A_84_P236643	NM_103546	-2.06735	Arabidopsis thaliana IAA-amino acid hydrolase ILR1-like 6 mRNA, complete cds [NM_103546]
A_84_P283560	NM_001202663	-2.06955	Arabidopsis thaliana Ankyrin repeat family protein mRNA, complete cds [NM_001202663]
A_84_P786948	EG423898	-2.0722	AYAJB06TR pooled cDNA populations Arabidopsis thaliana cDNA, mRNA sequence [EG423898]
A_84_P857058	TC397723	-2.07627
A_84_P281300	NM_001203093	-2.07967	Arabidopsis thaliana transcription factor LUX mRNA, complete cds [NM_001203093]
A_84_P22053	NM_001202794	-2.08203	Arabidopsis thaliana calmodulin-like protein 4 mRNA, complete cds [NM_001202794]
A_84_P21354	NM_202790	-2.08532	Arabidopsis thaliana nodulin MtN21 /EamA-like transporter family protein mRNA, complete cds [NM_202790]
A_84_P91299	NM_119559	-2.09444	Arabidopsis thaliana uncharacterized protein mRNA, complete cds [NM_119559]
A_84_P809661	NM_115262	-2.09771	Arabidopsis thaliana phosphatidylinositol:ceramide inositolphosphotransferase 1 mRNA, complete cds [NM_115262]
A_84_P820727	TA35940_3702	-2.10439	Rep: Chromosome chr18 scaffold_1, whole genome shotgun sequence - Vitis vinifera (Grape), partial (42%) [TC384450]
[truncated: 198 more rows]

## Sheet: Kin specific
Genes up- or down regulated specifically after kinetin (Kin) treatments [not up up- or down regulated after benzyl adenine (BA) treatments]
a Agilent Arabidopsis (V4) Gene Expression Microarray, 4x44K identifiers
b GenBank accession
c gene expression in log2 transformed form compared to water infiltrated control (average of three repeats)															.
Array IDa	Gene IDb	Fold-changec	Similarity, Function
A_84_P11715	NM_111300	2.87762	Arabidopsis thaliana Li-tolerant lipase 1 mRNA, complete cds [NM_111300]
A_84_P809619	NM_001085162	2.16582	Arabidopsis thaliana GDSL esterase/lipase mRNA, complete cds [NM_001085162]
A_84_P14899	NM_121131	2.04645	Arabidopsis thaliana CBL-interacting protein kinase 5 mRNA, complete cds [NM_121131]
A_84_P64534	NM_101128	2.0284	Arabidopsis thaliana glucose-methanol-choline (GMC) oxidoreductase-like protein mRNA, complete cds [NM_101128]
A_84_P850714	NM_116185	1.89055	Arabidopsis thaliana PATATIN-like protein 9 mRNA, complete cds [NM_116185]
A_84_P19022	NM_105048	1.87225	Arabidopsis thaliana cytochrome P450, family 86, subfamily A, polypeptide 7 mRNA, complete cds [NM_105048]
A_84_P18628	NM_120093	1.75193	Arabidopsis thaliana putative cinnamyl alcohol dehydrogenase 9 mRNA, complete cds [NM_120093]
A_84_P20781	NM_001197961	1.66193	Arabidopsis thaliana protein ECERIFERUM 1 mRNA, complete cds [NM_001197961]
A_84_P810008	TA28336_3702	1.66151
A_84_P21605	NM_124054	1.65452	Arabidopsis thaliana calcium-binding transcription factor NIG1 mRNA, complete cds [NM_124054]
A_84_P809212	NM_122501	1.62819	Arabidopsis thaliana myrosinase 1 mRNA, complete cds [NM_122501]
A_84_P18313	NM_111893	1.61021	Arabidopsis thaliana cytochrome P450, family 77, subfamily A, polypeptide 6 mRNA, complete cds [NM_111893]
A_84_P22610	NM_125615	1.57733	Arabidopsis thaliana embryo-specific protein ATS3-like protein mRNA, complete cds [NM_125615]
A_84_P10530	NM_106228	1.57402	Arabidopsis thaliana tubulin beta-1 chain mRNA, complete cds [NM_106228]
A_84_P854836	NM_001125208	1.50503	Arabidopsis thaliana conserved peptide upstream open reading frame 59 mRNA, complete cds [NM_001125208]
A_84_P838032	TA53296_3702	1.47902	Rep: Chromosome chr1 scaffold_5, whole genome shotgun sequence - Vitis vinifera (Grape), partial (24%) [TC387751]
A_84_P763476	NM_001036735	1.47745	Arabidopsis thaliana putative cinnamyl alcohol dehydrogenase 9 mRNA, complete cds [NM_001036735]
A_84_P287800	NM_129976	1.47452	Arabidopsis thaliana F-box/kelch-repeat protein mRNA, complete cds [NM_129976]
A_84_P591196	NM_118382	1.47264	Arabidopsis thaliana uncharacterized protein mRNA, complete cds [NM_118382]
A_84_P18885	NM_101916	1.47146	Arabidopsis thaliana protein ALTERED SEED GERMINATION 5 mRNA, complete cds [NM_101916]
A_84_P21229	NM_113037	1.46939	Arabidopsis thaliana oxidoreductase, 2OG-Fe(II) oxygenase family protein mRNA, complete cds [NM_113037]
A_84_P13857	NM_119022	1.43923	Arabidopsis thaliana GDSL esterase/lipase mRNA, complete cds [NM_119022]
A_84_P11122	NM_121197	1.43524	Arabidopsis thaliana dehydration-responsive element-binding protein 3 mRNA, complete cds [NM_121197]
A_84_P856656	BP859111	1.43317	Rep: Probable mannitol dehydrogenase - Arabidopsis thaliana (Mouse-ear cress), partial (28%) [TC397454]
A_84_P10828	NM_103182	1.42546	Arabidopsis thaliana sugar transport protein 5 mRNA, complete cds [NM_103182]
A_84_P126241	NM_123555	1.42234	Arabidopsis thaliana hydrolase, alpha/beta fold family protein mRNA, complete cds [NM_123555]
A_84_P281230	NM_121520	1.42118	Arabidopsis thaliana protein banquo 2 mRNA, complete cds [NM_121520]
A_84_P758477	NM_001124945	1.40545	Arabidopsis thaliana protein trichomeless 2 mRNA, complete cds [NM_001124945]
A_84_P19852	NM_100042	1.39895	Arabidopsis thaliana cytochrome P450, family 86, subfamily A, polypeptide 4 mRNA, complete cds [NM_100042]
A_84_P558452	NM_124564	1.39845	Arabidopsis thaliana uncharacterized protein mRNA, complete cds [NM_124564]
A_84_P16804	NM_121535	1.39072	Arabidopsis thaliana myb domain protein 16 mRNA, complete cds [NM_121535]
A_84_P255130	NM_100358	1.37256	Arabidopsis thaliana glycine-rich protein mRNA, complete cds [NM_100358]
A_84_P19108	NM_102767	1.36963	Arabidopsis thaliana chaperone DnaJ-domain-containing protein mRNA, complete cds [NM_102767]
A_84_P753024	NM_001084313	1.36527	Arabidopsis thaliana ROTUNDIFOLIA like 21 protein mRNA, complete cds [NM_001084313]
A_84_P12681	NM_112973	1.36505	Arabidopsis thaliana leucine-rich repeat-containing protein mRNA, complete cds [NM_112973]
A_84_P12166	NM_124535	1.35007	Arabidopsis thaliana leucine-rich repeat protein kinase mRNA, complete cds [NM_124535]
A_84_P88649	NM_126340	1.3494	Arabidopsis thaliana plantacyanin mRNA, complete cds [NM_126340]
A_84_P22046	NM_001084546	1.33855	Arabidopsis thaliana WRKY transcription factor 44 mRNA, complete cds [NM_001084546]
A_84_P11538	NM_102888	1.32359	Arabidopsis thaliana HXXXD-type acyl-transferase-like protein mRNA, complete cds [NM_102888]
A_84_P21344	NM_116555	1.322	Arabidopsis thaliana GRR1-like protein 1 mRNA, complete cds [NM_116555]
A_84_P18770	NM_124123	1.32002	Arabidopsis thaliana pectin methylesterase 5 mRNA, complete cds [NM_124123]
A_84_P814282	NM_100303	1.31659	Arabidopsis thaliana 3-ketoacyl-CoA synthase 2 mRNA, complete cds [NM_100303]
A_84_P23872	NM_127227	1.30533	Arabidopsis thaliana adenine nucleotide alpha hydrolases-domain containing protein kinase mRNA, complete cds [NM_127227]
A_84_P18691	NM_121377	1.30271	Arabidopsis thaliana zinc induced facilitator 1 proetin mRNA, complete cds [NM_121377]
A_84_P813583	TA30284_3702	1.30044
A_84_P814458	NM_001160997	1.30015	Arabidopsis thaliana embryo sac development arrest 17 mRNA, complete cds [NM_001160997]
A_84_P818163	NM_103744	1.29526	Arabidopsis thaliana receptor-like kinase 1 mRNA, complete cds [NM_103744]
A_84_P288020	NM_128084	1.29044	Arabidopsis thaliana uncharacterized protein mRNA, complete cds [NM_128084]
A_84_P60770	NM_120401	1.28074	Arabidopsis thaliana uncharacterized protein mRNA, complete cds [NM_120401]
A_84_P15222	NM_179513	1.2697	Arabidopsis thaliana 4-coumarate--CoA ligase 3 mRNA, complete cds [NM_179513]
A_84_P20677	NM_124554	1.25661	Arabidopsis thaliana subtilase 1.3 mRNA, complete cds [NM_124554]
A_84_P556217	NM_179976	1.2521	Arabidopsis thaliana O-acyltransferase (WSD1-like) family protein mRNA, complete cds [NM_179976]
A_84_P604144	NM_105909	1.25198	Arabidopsis thaliana uncharacterized protein mRNA, complete cds [NM_105909]
A_84_P828011	NM_112917	1.24939	Arabidopsis thaliana uncharacterized protein mRNA, complete cds [NM_112917]
A_84_P22740	NM_106369	1.24313	Arabidopsis thaliana ERF/AP2 transcription factor family protein DREB A-4 mRNA, complete cds [NM_106369]
A_84_P815625	TA31749_3702	1.23894	Rep: GTL1-like protein - Arabidopsis thaliana (Mouse-ear cress), partial (23%) [TC389567]
A_84_P10777	NM_113175	1.23716	Arabidopsis thaliana CXC domain containing TSO1-like protein 1 mRNA, complete cds [NM_113175]
A_84_P18069	NM_001036083	1.22202	Arabidopsis thaliana zinc finger protein CONSTANS-LIKE 8 mRNA, complete cds [NM_001036083]
A_84_P10151	NM_120535	1.20079	Arabidopsis thaliana 3-ketoacyl-CoA synthase 19 mRNA, complete cds [NM_120535]
A_84_P10494	NM_106657	1.1914	Arabidopsis thaliana transmembrane leucine-repeat containing receptor-like protein TMM mRNA, complete cds [NM_106657]
A_84_P854044	NM_117497	1.16308	Arabidopsis thaliana uncharacterized protein mRNA, complete cds [NM_117497]
A_84_P10681	NM_130069	1.16166	Arabidopsis thaliana GATA transcription factor 2 mRNA, complete cds [NM_130069]
A_84_P597183	NM_130153	1.15849	Arabidopsis thaliana phosphatidylinositol N-acetyglucosaminlytransferase subunit P-like protein mRNA, complete cds [NM_130153]
A_84_P15458	NM_103408	1.15298	Arabidopsis thaliana SKU5 similar 6 mRNA, complete cds [NM_103408]
A_84_P11463	NM_106020	1.15199	Arabidopsis thaliana pathogenesis-related thaumatin-like protein mRNA, complete cds [NM_106020]
A_84_P22394	NM_119624	1.14615	Arabidopsis thaliana phosphatidylinositol transfer protein COW1 mRNA, complete cds [NM_119624]
A_84_P825459	TA41239_3702	1.14383
A_84_P534217	NM_114694	1.14178	Arabidopsis thaliana Octicosapeptide/Phox/Bem1p family protein mRNA, complete cds [NM_114694]
A_84_P20149	NM_126488	1.14165	Arabidopsis thaliana GDSL esterase/lipase mRNA, complete cds [NM_126488]
A_84_P276600	NM_104169	1.13715	Arabidopsis thaliana uncharacterized protein mRNA, complete cds [NM_104169]
A_84_P13934	NM_180439	1.13049	Arabidopsis thaliana Chalcone-flavanone isomerase family protein mRNA, complete cds [NM_180439]
A_84_P838518	NM_103912	1.13004	Arabidopsis thaliana phototropic-responsive NPH3-like protein mRNA, complete cds [NM_103912]
A_84_P793271	NM_001198255	1.12987	Arabidopsis thaliana poly(A) binding protein 8 mRNA, complete cds [NM_001198255]
A_84_P21185	NM_112665	1.12382	Arabidopsis thaliana receptor-like kinase 902 mRNA, complete cds [NM_112665]
A_84_P77579	NM_113197	1.12363	Arabidopsis thaliana uncharacterized protein mRNA, complete cds [NM_113197]
A_84_P10112	NM_119950	1.12032	Arabidopsis thaliana protein EMBRYO SAC DEVELOPMENT ARREST 40 mRNA, complete cds [NM_119950]
A_84_P12395	NM_103023	1.11999	Arabidopsis thaliana granule-bound starch synthase 1 mRNA, complete cds [NM_103023]
A_84_P12058	NM_001203337	1.11864	Arabidopsis thaliana flavonol synthase 1 mRNA, complete cds [NM_001203337]
A_84_P23664	NM_105142	1.11838	Arabidopsis thaliana putative alpha/beta-hydrolase mRNA, complete cds [NM_105142]
A_84_P10977	NM_117937	1.11832	Arabidopsis thaliana phospho-N-acetylmuramoyl-pentapeptide-transferase-like protein mRNA, complete cds [NM_117937]
A_84_P825552	NM_117897	1.11058	Arabidopsis thaliana transcription factor MYC4 mRNA, complete cds [NM_117897]
A_84_P825596	NM_101426	1.11037	Arabidopsis thaliana cyclin-A2-3 mRNA, complete cds [NM_101426]
A_84_P69244	NM_180109	1.11013	Arabidopsis thaliana cytochrome P450 76C1 mRNA, complete cds [NM_180109]
A_84_P849779	BX839378	1.1099
A_84_P852753	NM_001125361	1.10977	Arabidopsis thaliana conserved peptide upstream open reading frame 46 mRNA, complete cds [NM_001125361]
A_84_P841973	NM_122958	1.1073	Arabidopsis thaliana protein IQ-domain 33 mRNA, complete cds [NM_122958]
A_84_P19567	NM_119942	1.10661	Arabidopsis thaliana xyloglucan endotransglucosylase/hydrolase protein 7 mRNA, complete cds [NM_119942]
A_84_P23339	NM_103925	1.10634	Arabidopsis thaliana scarecrow-like protein 3 mRNA, complete cds [NM_103925]
A_84_P12228	NM_126128	1.09708	Arabidopsis thaliana receptor-like kinase mRNA, complete cds [NM_126128]
A_84_P16156	NM_103012	1.09638	Arabidopsis thaliana GroES-like zinc-binding dehydrogenase family protein mRNA, complete cds [NM_103012]
A_84_P805202	TA25867_3702	1.09634	Rep: Expressed protein - Arabidopsis thaliana (Mouse-ear cress), partial (17%) [TC402882]
A_84_P18219	NM_100355	1.09468	Arabidopsis thaliana tetratricopeptide repeat-containing protein mRNA, complete cds [NM_100355]
A_84_P12386	NM_105264	1.09344	Arabidopsis thaliana Regulator of chromosome condensation (RCC1) family with FYVE zinc finger domain mRNA, complete cds [NM_105264]
A_84_P16058	NM_001084043	1.0919	Arabidopsis thaliana leucine-rich repeat protein kinase-like protein mRNA, complete cds [NM_001084043]
A_84_P767046	NM_123953	1.08743	Arabidopsis thaliana uncharacterized protein mRNA, complete cds [NM_123953]
A_84_P819325	NM_104099	1.08445	Arabidopsis thaliana putative peptide transporter mRNA, complete cds [NM_104099]
A_84_P811171	NM_105114	1.08339	Arabidopsis thaliana glycosyl hydrolase 9C2 mRNA, complete cds [NM_105114]
A_84_P17527	NM_115773	1.08034	Arabidopsis thaliana protein kinase family protein mRNA, complete cds [NM_115773]
A_84_P132645	NM_127631	1.0793	Arabidopsis thaliana uncharacterized protein mRNA, complete cds [NM_127631]
A_84_P817875	NM_179396	1.07756	Arabidopsis thaliana MEI2-like protein 5 mRNA, complete cds [NM_179396]
A_84_P153638	NM_115857	1.07656	Arabidopsis thaliana F-box/kelch-repeat protein SKIP20 mRNA, complete cds [NM_115857]
A_84_P16980	NM_122713	1.07054	Arabidopsis thaliana trihelix transcription factor GTL2 mRNA, complete cds [NM_122713]
A_84_P600632	NM_126334	1.05764	Arabidopsis thaliana protein IQ-domain 29 mRNA, complete cds [NM_126334]
A_84_P850935	TA41240_3702	1.04993
A_84_P848738	NM_115054	1.04901	Arabidopsis thaliana zinc finger CCCH domain-containing protein 46 mRNA, complete cds [NM_115054]
A_84_P20974	NM_102067	1.04143	Arabidopsis thaliana phosphoglycerate mutase family protein mRNA, complete cds [NM_102067]
A_84_P23122	NM_112219	1.04116	Arabidopsis thaliana protein kinase protein with adenine nucleotide alpha hydrolases-like domain-containing protein mRNA, complete cds [NM_112219]
A_84_P870114	NM_113178	1.03564	Arabidopsis thaliana protein NETWORKED 1A mRNA, complete cds [NM_113178]
A_84_P15111	NM_101838	1.03423	Arabidopsis thaliana uncharacterized protein mRNA, complete cds [NM_101838]
A_84_P826044	NM_130097	1.03286	Arabidopsis thaliana putative leucine-rich repeat transmembrane protein kinase mRNA, complete cds [NM_130097]
A_84_P805112	NM_001203621	1.03237	Arabidopsis thaliana fasciclin-like arabinogalactan protein 1 mRNA, complete cds [NM_001203621]
A_84_P18155	NM_102904	1.02956	Arabidopsis thaliana copper amine oxidase family protein mRNA, complete cds [NM_102904]
A_84_P868861	NM_128552	1.02843	Arabidopsis thaliana omega-3 fatty acid desaturase mRNA, complete cds [NM_128552]
A_84_P851645	NM_119393	1.02454	Arabidopsis thaliana cellulose synthase A catalytic subunit 1 [UDP-forming] mRNA, complete cds [NM_119393]
A_84_P847349	NM_118813	1.02244	Arabidopsis thaliana GDSL esterase/lipase mRNA, complete cds [NM_118813]
A_84_P22402	NM_119790	1.0193	Arabidopsis thaliana ferulic acid 5-hydroxylase 1 mRNA, complete cds [NM_119790]
A_84_P21246	NM_114264	1.01903	Arabidopsis thaliana putative cysteine proteinase mRNA, complete cds [NM_114264]
A_84_P856502	NM_001125688	1.01658	Arabidopsis thaliana conserved peptide upstream open reading frame 47 mRNA, complete cds [NM_001125688]
A_84_P84459	NM_148162	1.01616	Arabidopsis thaliana C3H4 type zinc finger protein mRNA, complete cds [NM_148162]
A_84_P850040	NM_001198240	1.01524	Arabidopsis thaliana protein argonaute 1 mRNA, complete cds [NM_001198240]
A_84_P797860	NM_121579	1.01287	Arabidopsis thaliana O-fucosyltransferase family protein mRNA, complete cds [NM_121579]
A_84_P224849	NM_125915	1.01146	Arabidopsis thaliana VQ motif-containing protein mRNA, complete cds [NM_125915]
A_84_P12116	NM_123157	1.0081	Arabidopsis thaliana zinc-binding dehydrogenase family protein mRNA, complete cds [NM_123157]
A_84_P833200	TA50541_3702	1.00706
A_84_P15782	NM_001036724	1.00702	Arabidopsis thaliana acetamidase/formamidase family protein mRNA, complete cds [NM_001036724]
A_84_P19504	NM_118399	1.00504	Arabidopsis thaliana leucine-rich repeat protein kinase-like protein mRNA, complete cds [NM_118399]
A_84_P14706	NM_116163	1.00409	Arabidopsis thaliana protein TRANSPORT INHIBITOR RESPONSE 1 mRNA, complete cds [NM_116163]
A_84_P23784	NM_106621	1.00373	Arabidopsis thaliana eukaryotic aspartyl protease family protein mRNA, complete cds [NM_106621]
A_84_P811955	TA29274_3702	1.00242	Rep: Uncharacterized protein At1g17140 - Arabidopsis thaliana (Mouse-ear cress), partial (6%) [TC396299]
A_84_P14569	NM_113022	0.999042	Arabidopsis thaliana Dof zinc finger protein DOF2 mRNA, complete cds [NM_113022]
A_84_P13247	NM_104931	0.998816	Arabidopsis thaliana uncharacterized protein mRNA, complete cds [NM_104931]
A_84_P859652	BP803022	0.997292	Rep: pollen Ole e 1 allergen and extensin family protein - Arabidopsis thaliana, partial (28%) [TC399623]
A_84_P10992	NM_118320	0.996704	Arabidopsis thaliana 5'-adenylylsulfate reductase 3 mRNA, complete cds [NM_118320]
A_84_P214638	NM_179092	-0.988278	Arabidopsis thaliana PGR5-like protein 1A mRNA, complete cds [NM_179092]
A_84_P810056	NM_124043	-0.992834	Arabidopsis thaliana glycine-rich protein mRNA, complete cds [NM_124043]
A_84_P758412	NM_001125023	-0.996322	Arabidopsis thaliana uncharacterized protein mRNA, complete cds [NM_001125023]
A_84_P203128	NM_001084753	-0.997897	Arabidopsis thaliana Ninja-family protein AFP3 mRNA, complete cds [NM_001084753]
A_84_P858518	BP783493	-0.999591	Rep: Polyubiquitin - Thlaspi caerulescens (Alpine penny-cress) (Thlaspi calaminare), partial (26%) [TC398709]
A_84_P14018	NM_123483	-0.999978	Arabidopsis thaliana putative leucine-rich repeat transmembrane protein kinase mRNA, complete cds [NM_123483]
A_84_P17439	NM_113145	-1.0002	Arabidopsis thaliana O-acetylserine (thiol) lyase (OAS-TL) isoform A2 mRNA, complete cds [NM_113145]
A_84_P589129	NM_179994	-1.00214	Arabidopsis thaliana alpha/beta hydrolase related protein mRNA, complete cds [NM_179994]
A_84_P734158	TC396901	-1.00665	Rep: Uncharacterized protein At1g44575.2 - Arabidopsis thaliana (Mouse-ear cress), partial (43%) [TC396901]
A_84_P194694	NM_179972	-1.00813	Arabidopsis thaliana protease I (pfpI)-like protein YLS5 mRNA, complete cds [NM_179972]
A_84_P16994	NM_127652	-1.00959	Arabidopsis thaliana uncharacterized protein mRNA, complete cds [NM_127652]
A_84_P23997	NM_111277	-1.01196	Arabidopsis thaliana NAC domain containing protein 46 mRNA, complete cds [NM_111277]
A_84_P807697	NM_106198	-1.01382	Arabidopsis thaliana putative ubiquitin-conjugating enzyme E2 16 mRNA, complete cds [NM_106198]
A_84_P22114	NM_111170	-1.01732	Arabidopsis thaliana putative calcium-binding protein CML18 mRNA, complete cds [NM_111170]
A_84_P813618	TA30309_3702	-1.01862
A_84_P784997	DQ108866	-1.02435	Arabidopsis thaliana clone 424 mRNA sequence [DQ108866]
A_84_P559351	NM_124928	-1.03055	Arabidopsis thaliana bifunctional inhibitor/lipid-transfer protein/seed storage 2S albumin superfamily protein mRNA, complete cds [NM_124928]
A_84_P123262	NM_104856	-1.03117	Arabidopsis thaliana Sulfite exporter TauE/SafE family protein mRNA, complete cds [NM_104856]
A_84_P734567	TA46113_3702	-1.03988	Rep: Uncharacterized mitochondrial protein AtMg01090 - Arabidopsis thaliana (Mouse-ear cress), complete [TC403101]
A_84_P511815	NM_179641	-1.0403	Arabidopsis thaliana P-loop containing nucleoside triphosphate hydrolases superfamily protein mRNA, complete cds [NM_179641]
A_84_P750667	NM_101027	-1.04364	Arabidopsis thaliana Sulfite exporter TauE/SafE family protein mRNA, complete cds [NM_101027]
A_84_P271800	NM_118446	-1.05801	Arabidopsis thaliana cysteine-rich receptor-like protein kinase 9 mRNA, complete cds [NM_118446]
A_84_P596819	NM_100328	-1.05836	Arabidopsis thaliana uncharacterized protein mRNA, complete cds [NM_100328]
A_84_P19493	TC376105	-1.06235	Rep: Chromosome chr1 scaffold_5, whole genome shotgun sequence - Vitis vinifera (Grape), partial (92%) [TC376105]
A_84_P266950	NM_100171	-1.06418	Arabidopsis thaliana rapid alkalinization factor 1 mRNA, complete cds [NM_100171]
A_84_P805776	TA26159_3702	-1.06485
A_84_P18337	NM_113134	-1.07003	Arabidopsis thaliana alternative oxidase 1B mRNA, complete cds [NM_113134]
A_84_P786720	NM_147856	-1.07725	Arabidopsis thaliana protein ATAF2 mRNA, complete cds [NM_147856]
A_84_P740964	NM_001085080	-1.0773	Arabidopsis thaliana uncharacterized protein mRNA, complete cds [NM_001085080]
A_84_P605303	NM_113822	-1.08184	Arabidopsis thaliana biotin/lipoate A/B protein ligase family protein mRNA, complete cds [NM_113822]
A_84_P155695	NM_117201	-1.08216	Arabidopsis thaliana uncharacterized protein mRNA, complete cds [NM_117201]
A_84_P839113	NM_179373	-1.08539	Arabidopsis thaliana uncharacterized protein mRNA, complete cds [NM_179373]
A_84_P849853	NM_105456	-1.09138	Arabidopsis thaliana uncharacterized protein mRNA, complete cds [NM_105456]
A_84_P567379	NM_203277	-1.09182	Arabidopsis thaliana uncharacterized protein mRNA, complete cds [NM_203277]
A_84_P18314	NM_202544	-1.09334	Arabidopsis thaliana vacuolar protein sorting protein 60.1 mRNA, complete cds [NM_202544]
A_84_P223589	NM_117693	-1.09485	Arabidopsis thaliana uncharacterized protein mRNA, complete cds [NM_117693]
A_84_P16167	NM_102099	-1.09584	Arabidopsis thaliana putative C3HC4-type RING zinc finger protein mRNA, complete cds [NM_102099]
A_84_P805783	NM_126561	-1.09595	Arabidopsis thaliana glycine-rich protein 3 short isoform mRNA, complete cds [NM_126561]
A_84_P16101	NM_104819	-1.09662	Arabidopsis thaliana G-type lectin S-receptor-like serine/threonine-protein kinase SD1-29 mRNA, complete cds [NM_104819]
A_84_P805516	NM_123434	-1.10006	Arabidopsis thaliana uncharacterized protein mRNA, complete cds [NM_123434]
A_84_P14067	NM_124868	-1.10408	Arabidopsis thaliana probable folate-biopterin transporter 4 mRNA, complete cds [NM_124868]
A_84_P21578	NM_123329	-1.11293	Arabidopsis thaliana putative calcium-binding protein CML45 mRNA, complete cds [NM_123329]
A_84_P204138	NM_105279	-1.11495	Arabidopsis thaliana uncharacterized protein mRNA, complete cds [NM_105279]
A_84_P22450	NM_120713	-1.1157	Arabidopsis thaliana cytokinin riboside 5'-monophosphate phosphoribohydrolase LOG7 mRNA, complete cds [NM_120713]
A_84_P532052	NM_148492	-1.1236	Arabidopsis thaliana uncharacterized protein mRNA, complete cds [NM_148492]
A_84_P531238	NM_104848	-1.12798	Arabidopsis thaliana uncharacterized protein mRNA, complete cds [NM_104848]
A_84_P854414	NM_101435	-1.12869	Arabidopsis thaliana F-box protein KMD mRNA, complete cds [NM_101435]
A_84_P119812	NM_103956	-1.13787	Arabidopsis thaliana transmembrane protein 14C mRNA, complete cds [NM_103956]
A_84_P17171	NM_101808	-1.13965	Arabidopsis thaliana protein RADIALIS-like 5 mRNA, complete cds [NM_101808]
A_84_P23507	NM_124325	-1.14077	Arabidopsis thaliana Ca2+-binding protein 1 mRNA, complete cds [NM_124325]
A_84_P11264	NM_125642	-1.14137	Arabidopsis thaliana glutathione S-transferase tau 9 mRNA, complete cds [NM_125642]
A_84_P139169	NM_105449	-1.14437	Arabidopsis thaliana sulfur E2 mRNA, complete cds [NM_105449]
A_84_P18377	NM_113349	-1.1457	Arabidopsis thaliana hydrolase, alpha/beta fold family protein mRNA, complete cds [NM_113349]
A_84_P10236	NM_180778	-1.14656	Arabidopsis thaliana Lysine histidine transporter 1 mRNA, complete cds [NM_180778]
A_84_P163793	NM_112446	-1.16735	Arabidopsis thaliana uncharacterized protein mRNA, complete cds [NM_112446]
A_84_P241903	NM_180829	-1.1732	Arabidopsis thaliana high-affinity nitrate transporter 3.1 mRNA, complete cds [NM_180829]
A_84_P98796	NM_130196	-1.18553	Arabidopsis thaliana arabinogalactan protein 16 mRNA, complete cds [NM_130196]
A_84_P13988	NM_122455	-1.19106	Arabidopsis thaliana cytochrome bd ubiquinol oxidase mRNA, complete cds [NM_122455]
A_84_P600353	NM_125786	-1.19376	Arabidopsis thaliana uncharacterized protein mRNA, complete cds [NM_125786]
A_84_P180444	NM_113243	-1.19645	Arabidopsis thaliana FIBRILLIN 4 mRNA, complete cds [NM_113243]
A_84_P18907	NM_100117	-1.20476	Arabidopsis thaliana putative chitinase mRNA, complete cds [NM_100117]
A_84_P13726	NM_115302	-1.21521	Arabidopsis thaliana chitinase class IV mRNA, complete cds [NM_115302]
A_84_P12278	NM_101104	-1.23165	Arabidopsis thaliana uncharacterized protein mRNA, complete cds [NM_101104]
A_84_P16882	NM_124230	-1.23827	Arabidopsis thaliana receptor-like protein kinase-related family protein mRNA, complete cds [NM_124230]
A_84_P769320	TC391786	-1.23893	Rep: EMD protein - Bos taurus (Bovine), partial (7%) [TC391786]
A_84_P242975	NM_106488	-1.24005	Arabidopsis thaliana VQ motif-containing protein mRNA, complete cds [NM_106488]
A_84_P503880	NM_128442	-1.2401	Arabidopsis thaliana U-box E3 ubiquitin ligase mRNA, complete cds [NM_128442]
A_84_P853286	CB254228	-1.24528	Rep: BRASSINOSTEROID INSENSITIVE 1-associated receptor kinase 1 precursor - Arabidopsis thaliana (Mouse-ear cress), partial (20%) [TC403308]
A_84_P563065	NM_102764	-1.2682	Arabidopsis thaliana uncharacterized protein mRNA, complete cds [NM_102764]
A_84_P788656	CNS0A6XE	-1.27249
A_84_P18196	NM_180148	-1.27252	Arabidopsis thaliana glutathione S-transferase phi 8 mRNA, complete cds [NM_180148]
A_84_P724260	BU917439	-1.27503	JKHR02G03 Size-selected small cDNAs of Arabidopsis thaliana Arabidopsis thaliana cDNA clone JKHR02G03, mRNA sequence [BU917439]
A_84_P220458	NM_118492	-1.27579	Arabidopsis thaliana late embryogenesis abundant hydroxyproline-rich glycoprotein mRNA, complete cds [NM_118492]
A_84_P21103	NM_129711	-1.27935	Arabidopsis thaliana putative peroxidase mRNA, complete cds [NM_129711]
A_84_P169053	NM_114442	-1.28207	Arabidopsis thaliana uncharacterized protein mRNA, complete cds [NM_114442]
A_84_P187474	NM_001035628	-1.28402	Arabidopsis thaliana uncharacterized protein mRNA, complete cds [NM_001035628]
A_84_P306860	NM_121107	-1.29156	Arabidopsis thaliana uncharacterized protein mRNA, complete cds [NM_121107]
A_84_P60380	NM_119459	-1.29202	Arabidopsis thaliana calmodulin-binding protein mRNA, complete cds [NM_119459]
A_84_P12242	NM_122047	-1.29282	Arabidopsis thaliana flavanone 3 hydroxylase-like protein mRNA, complete cds [NM_122047]
A_84_P505592	NM_126510	-1.29666	Arabidopsis thaliana uncharacterized protein mRNA, complete cds [NM_126510]
A_84_P18500	NM_116400	-1.30792	Arabidopsis thaliana Chitinase family protein mRNA, complete cds [NM_116400]
A_84_P52340	NM_113596	-1.31448	Arabidopsis thaliana phytyl ester synthesis and diacylglycerol acyltransferase activity protein mRNA, complete cds [NM_113596]
A_84_P786927	NM_122327	-1.32574	Arabidopsis thaliana lipase class 3 family protein mRNA, complete cds [NM_122327]
A_84_P135175	NM_124653	-1.33749	Arabidopsis thaliana heavy metal transport/detoxification domain-containing protein mRNA, complete cds [NM_124653]
A_84_P23721	NM_101286	-1.33974	Arabidopsis thaliana RING finger domain-containing protein mRNA, complete cds [NM_101286]
A_84_P22787	NM_100173	-1.35259	Arabidopsis thaliana glutathione S-transferase F7 mRNA, complete cds [NM_100173]
A_84_P60560	NM_128108	-1.35381	Arabidopsis thaliana uncharacterized protein mRNA, complete cds [NM_128108]
A_84_P78279	NM_105462	-1.35671	Arabidopsis thaliana uncharacterized protein mRNA, complete cds [NM_105462]
A_84_P13481	NM_127896	-1.37803	Arabidopsis thaliana WRKY DNA-binding protein 15 mRNA, complete cds [NM_127896]
A_84_P569157	NM_126141	-1.38132	Arabidopsis thaliana uncharacterized protein mRNA, complete cds [NM_126141]
A_84_P831602	NM_001084676	-1.38513	Arabidopsis thaliana uncharacterized protein mRNA, complete cds [NM_001084676]
A_84_P16738	NM_120152	-1.38802	Arabidopsis thaliana Ras-related protein RABH1c mRNA, complete cds [NM_120152]
A_84_P21305	NM_001035800	-1.39816	Arabidopsis thaliana guanylate kinase mRNA, complete cds [NM_001035800]
A_84_P17522	NM_115630	-1.40652	Arabidopsis thaliana putative protein kinase mRNA, complete cds [NM_115630]
A_84_P14560	NM_113595	-1.41389	Arabidopsis thaliana protein PHYTOALEXIN DEFICIENT 3 mRNA, complete cds [NM_113595]
A_84_P18001	NM_105224	-1.41666	Arabidopsis thaliana uncharacterized protein mRNA, complete cds [NM_105224]
A_84_P12601	NM_129797	-1.42466	Arabidopsis thaliana RING-H2 finger protein ATL40 mRNA, complete cds [NM_129797]
A_84_P769565	NM_001125900	-1.42905	Arabidopsis thaliana uncharacterized protein mRNA, complete cds [NM_001125900]
A_84_P197484	NM_129387	-1.45051	Arabidopsis thaliana abscisic acid receptor PYL4 mRNA, complete cds [NM_129387]
A_84_P580265	NM_148695	-1.45967	Arabidopsis thaliana RPM1-interacting protein 4 (RIN4) family protein mRNA, complete cds [NM_148695]
A_84_P571830	NM_148165	-1.46501	Arabidopsis thaliana uncharacterized protein mRNA, complete cds [NM_148165]
A_84_P10660	NM_128503	-1.46849	Arabidopsis thaliana glutathione S-transferase tau 1 mRNA, complete cds [NM_128503]
A_84_P127291	NM_001203672	-1.53404	Arabidopsis thaliana uncharacterized protein mRNA, complete cds [NM_001203672]
A_84_P762419	NM_001125163	-1.55139	Arabidopsis thaliana uncharacterized protein mRNA, complete cds [NM_001125163]
A_84_P833124	TA50489_3702	-1.58072
A_84_P69204	NM_101965	-1.64033	Arabidopsis thaliana O-methyltransferase family protein mRNA, complete cds [NM_101965]
A_84_P199584	NM_112276	-1.64571	Arabidopsis thaliana chaperone DnaJ-domain containing protein mRNA, complete cds [NM_112276]
A_84_P60840	NM_148428	-1.67749	Arabidopsis thaliana proline-rich family protein mRNA, complete cds [NM_148428]
A_84_P533868	NM_103793	-1.68481	Arabidopsis thaliana uncharacterized protein mRNA, complete cds [NM_103793]
A_84_P765122	NM_001084834	-1.72727	Arabidopsis thaliana ARM repeat superfamily protein mRNA, complete cds [NM_001084834]
A_84_P16942	NM_125808	-1.7549	Arabidopsis thaliana peroxidase 71 mRNA, complete cds [NM_125808]
A_84_P11987	NM_119496	-1.77179	Arabidopsis thaliana probable peroxidase mRNA, complete cds [NM_119496]
A_84_P869400	NM_113825	-1.82073	Arabidopsis thaliana NAC domain-containing protein 3 mRNA, complete cds [NM_113825]
A_84_P18989	NM_101508	-1.82842	Arabidopsis thaliana metacaspase 8 mRNA, complete cds [NM_101508]
A_84_P562254	NM_105277	-1.83282	Arabidopsis thaliana uncharacterized protein mRNA, complete cds [NM_105277]
A_84_P275730	NM_111081	-1.84469	Arabidopsis thaliana Ninja-family protein AFP4 mRNA, complete cds [NM_111081]
A_84_P606215	NM_114907	-1.84512	Arabidopsis thaliana RPW8-like protein 3 mRNA, complete cds [NM_114907]
A_84_P561097	NM_123999	-1.86817	Arabidopsis thaliana uncharacterized protein mRNA, complete cds [NM_123999]
A_84_P112892	NM_113047	-1.87517	Arabidopsis thaliana DUF679 domain membrane protein 1 mRNA, complete cds [NM_113047]
A_84_P17609	NM_118308	-1.90632	Arabidopsis thaliana heat shock protein class V 15.4 mRNA, complete cds [NM_118308]
A_84_P15531	NM_113557	-1.92177	Arabidopsis thaliana plant intracellular ras group-related LRR 2 mRNA, complete cds [NM_113557]
A_84_P174151	NM_129593	-1.98181	Arabidopsis thaliana abscisic acid receptor PYL6 mRNA, complete cds [NM_129593]
A_84_P152118	NM_104100	-2.03412	Arabidopsis thaliana PLAC8 family protein mRNA, complete cds [NM_104100]
A_84_P57860	NM_105223	-2.08899	Arabidopsis thaliana uncharacterized protein mRNA, complete cds [NM_105223]
A_84_P543111	NP180295	-2.09066	GB
A_84_P12940	NM_119684	-2.18957	Arabidopsis thaliana LYS/HIS transporter 7 mRNA, complete cds [NM_119684]
A_84_P555790	NM_203180	-2.201	Arabidopsis thaliana defense protein-like protein mRNA, complete cds [NM_203180]
A_84_P536862	NM_180315	-2.2208	Arabidopsis thaliana uncharacterized protein mRNA, complete cds [NM_180315]
A_84_P556555	NM_120327	-2.48935	Arabidopsis thaliana heat shock protein 70 mRNA, complete cds [NM_120327]
A_84_P18737	NM_123232	-2.53949	Arabidopsis thaliana proline dehydrogenase 2 mRNA, complete cds [NM_123232]
A_84_P759045	NM_115851	-2.55613	Arabidopsis thaliana uncharacterized protein mRNA, complete cds [NM_115851]
A_84_P12477	NM_106617	-2.68378	Arabidopsis thaliana wall-associated receptor kinase-like 10 mRNA, complete cds [NM_106617]

## Sheet: BA specific
Genes up- or down regulated specifically after benzyladenine (BA) treatments [not up up- or down regulated after kinetin (Kin) treatments]
a Agilent Arabidopsis (V4) Gene Expression Microarray, 4x44K identifiers
b GenBank accession
c gene expression in log2 transformed form compared to water infiltrated control (average of three repeats)
Array IDa	Gene IDb	Fold-changec	Similarity, Function
A_84_P156615	NM_117319	6.71378	Arabidopsis thaliana Bifunctional inhibitor/lipid-transfer protein/seed storage 2S albumin superfamily protein mRNA, complete cds [NM_117319]
A_84_P563250	NM_128197	6.5968	Arabidopsis thaliana acireductone dioxygenase 3 mRNA, complete cds [NM_128197]
A_84_P17268	NM_127025	5.53077	Arabidopsis thaliana pathogenesis-related protein 1 mRNA, complete cds [NM_127025]
A_84_P14074	NM_125079	5.47993	Arabidopsis thaliana cytokinin dehydrogenase 3 mRNA, complete cds [NM_125079]
A_84_P68884	NM_118304	5.22448	Arabidopsis thaliana methionine sulfoxide reductase B8 mRNA, complete cds [NM_118304]
A_84_P12725	NM_113771	5.00232	Arabidopsis thaliana AAA-type ATPase family protein mRNA, complete cds [NM_113771]
A_84_P12851	NM_117118	4.65714	Arabidopsis thaliana oxidoreductase, 2OG-Fe(II) oxygenase family protein mRNA, complete cds [NM_117118]
A_84_P797216	EG525475	4.59069	AYAXN56TF pooled cDNA populations Arabidopsis thaliana cDNA, mRNA sequence [EG525475]
A_84_P305070	NM_127064	4.45098	Arabidopsis thaliana uncharacterized protein mRNA, complete cds [NM_127064]
A_84_P18829	NM_125686	4.43951	Arabidopsis thaliana two-component response regulator ARR6 mRNA, complete cds [NM_125686]
A_84_P11224	NM_124618	4.23512	Arabidopsis thaliana PAR1 protein mRNA, complete cds [NM_124618]
A_84_P751391	AY087114	4.21113	Arabidopsis thaliana clone 31878 mRNA, complete sequence [AY087114]
A_84_P19255	NM_100001	4.06807	Arabidopsis thaliana cytochrome P450, family 78, subfamily A, polypeptide 8 mRNA, complete cds [NM_100001]
A_84_P17031	NM_100265	4.03892	Arabidopsis thaliana glutaredoxin ATGRXS13 mRNA, complete cds [NM_100265]
A_84_P23754	NM_103118	3.99544	Arabidopsis thaliana protein AIG1 mRNA, complete cds [NM_103118]
A_84_P81249	NM_129988	3.97456	Arabidopsis thaliana uncharacterized protein mRNA, complete cds [NM_129988]
A_84_P160753	NM_129744	3.97433	Arabidopsis thaliana uncharacterized protein mRNA, complete cds [NM_129744]
A_84_P103016	NM_117320	3.93874	Arabidopsis thaliana bifunctional inhibitor/lipid-transfer protein/seed storage 2S albumin-like protein mRNA, complete cds [NM_117320]
A_84_P16846	NM_123252	3.90157	Arabidopsis thaliana Thioredoxin superfamily protein mRNA, complete cds [NM_123252]
A_84_P841311	NM_001084729	3.85741	Arabidopsis thaliana monothiol glutaredoxin-S10 mRNA, complete cds [NM_001084729]
A_84_P19342	NM_112207	3.83817	Arabidopsis thaliana feruloyl CoA ortho-hydroxylase 1 mRNA, complete cds [NM_112207]
A_84_P21551	NM_122362	3.81465	Arabidopsis thaliana beta glucosidase 31 mRNA, complete cds [NM_122362]
A_84_P585099	NM_122326	3.81395	Arabidopsis thaliana uncharacterized protein mRNA, complete cds [NM_122326]
A_84_P20292	NM_111105	3.77619	Arabidopsis thaliana zinc finger protein CONSTANS-LIKE 2 mRNA, complete cds [NM_111105]
A_84_P22812	NM_106147	3.77504	Arabidopsis thaliana two-component response regulator ARR15 mRNA, complete cds [NM_106147]
A_84_P815585	NM_105622	3.77472	Arabidopsis thaliana expansin A1 mRNA, complete cds [NM_105622]
A_84_P250035	NM_129690	3.70857	Arabidopsis thaliana haloacid dehalogenase-like hydrolase domain-containing protein mRNA, complete cds [NM_129690]
A_84_P15361	NM_130085	3.66572	Arabidopsis thaliana putative pectinesterase/pectinesterase inhibitor 17 mRNA, complete cds [NM_130085]
A_84_P11446	NM_101421	3.65276	Arabidopsis thaliana ABC transporter G family member 40 mRNA, complete cds [NM_101421]
A_84_P10862	NM_114679	3.62263	Arabidopsis thaliana two-component response regulator ARR5 mRNA, complete cds [NM_114679]
A_84_P16493	NM_113159	3.57967	Arabidopsis thaliana protease inhibitor/seed storage/lipid transfer protein (LTP) family protein mRNA, complete cds [NM_113159]
A_84_P558829	NM_201829	3.55621	Arabidopsis thaliana senescence-associated protein 13 mRNA, complete cds [NM_201829]
A_84_P19456	NM_116688	3.55045	Arabidopsis thaliana cysteine-rich receptor-like protein kinase 37 mRNA, complete cds [NM_116688]
A_84_P10439	NM_100779	3.53158	Arabidopsis thaliana protein BIP3 mRNA, complete cds [NM_100779]
A_84_P20322	NM_114794	3.5258	Arabidopsis thaliana putative cysteine proteinase mRNA, complete cds [NM_114794]
A_84_P199304	NM_101817	3.52079	Arabidopsis thaliana defensin-like protein 19 mRNA, complete cds [NM_101817]
A_84_P17210	NM_104069	3.51037	Arabidopsis thaliana probable LRR receptor-like protein kinase mRNA, complete cds [NM_104069]
A_84_P16574	NM_115586	3.46445	Arabidopsis thaliana beta 1,3-glucanase 2 mRNA, complete cds [NM_115586]
A_84_P786837	NM_121311	3.45973	Arabidopsis thaliana putative WRKY transcription factor 75 mRNA, complete cds [NM_121311]
A_84_P18100	NM_105661	3.44109	Arabidopsis thaliana glutathione S-transferase TAU 11 mRNA, complete cds [NM_105661]
A_84_P10395	NM_101763	3.4283	Arabidopsis thaliana two-component response regulator ARR7 mRNA, complete cds [NM_101763]
A_84_P16197	NM_001124101	3.40497	Arabidopsis thaliana expansin A1 mRNA, complete cds [NM_001124101]
A_84_P22617	NM_125796	3.40127	Arabidopsis thaliana 3'(2'),5'-bisphosphate nucleotidase mRNA, complete cds [NM_125796]
A_84_P16885	NM_124313	3.39864	Arabidopsis thaliana bifunctional {beta}-D-xylosidase/{alpha}-L-arabinofuranosidase mRNA, complete cds [NM_124313]
A_84_P18133	NM_105367	3.36649	Arabidopsis thaliana Terpenoid cyclases family protein mRNA, complete cds [NM_105367]
A_84_P18309	NM_111761	3.33441	Arabidopsis thaliana glutathione S-transferase TAU 8 mRNA, complete cds [NM_111761]
A_84_P16734	NM_120045	3.32747	Arabidopsis thaliana SAUR-like auxin-responsive protein mRNA, complete cds [NM_120045]
A_84_P587549	NM_115911	3.30198	Arabidopsis thaliana uncharacterized protein mRNA, complete cds [NM_115911]
A_84_P850182	TC384346	3.28171	Rep: Xylosidase - Arabidopsis thaliana (Mouse-ear cress), complete [TC384346]
A_84_P245685	NM_114298	3.27037	Arabidopsis thaliana nitrilase 2 mRNA, complete cds [NM_114298]
A_84_P15248	NM_106425	3.25809	Arabidopsis thaliana nitrate reductase [NADH] 1 mRNA, complete cds [NM_106425]
A_84_P18552	NM_118231	3.22378	Arabidopsis thaliana amino acid transporter 1 mRNA, complete cds [NM_118231]
A_84_P833267	NM_116519	3.21502	Arabidopsis thaliana phenazine biosynthesis PhzC/PhzF family protein mRNA, complete cds [NM_116519]
A_84_P823227	NM_121736	3.20196	Arabidopsis thaliana myb family transcription factor RVE1 mRNA, complete cds [NM_121736]
A_84_P11358	NM_100261	3.19126	Arabidopsis thaliana uncharacterized protein mRNA, complete cds [NM_100261]
A_84_P21007	NM_129919	3.14573	Arabidopsis thaliana putative chitinase mRNA, complete cds [NM_129919]
A_84_P14561	NM_112442	3.13182	Arabidopsis thaliana probable polygalacturonase mRNA, complete cds [NM_112442]
A_84_P505670	NM_179929	3.12904	Arabidopsis thaliana B3 DNA-binding domain transcription factor mRNA, complete cds [NM_179929]
A_84_P23650	NM_104927	3.12832	Arabidopsis thaliana vacuolar calcium-binding protein-like protein mRNA, complete cds [NM_104927]
A_84_P12547	NM_128628	3.09195	Arabidopsis thaliana cytochrome P450 71A12 mRNA, complete cds [NM_128628]
A_84_P20425	NM_117318	3.08	Arabidopsis thaliana putative lipid transfer protein mRNA, complete cds [NM_117318]
A_84_P11746	NM_113655	3.07238	Arabidopsis thaliana putative pectate lyase 11 mRNA, complete cds [NM_113655]
A_84_P18111	NM_202375	3.04669	Arabidopsis thaliana caffeoyl-CoA 3-O-methyltransferase mRNA, complete cds [NM_202375]
A_84_P12763	NM_114916	3.03295	Arabidopsis thaliana Rossmann-fold NAD(P)-binding domain-containing protein mRNA, complete cds [NM_114916]
A_84_P12432	NM_106118	3.02019	Arabidopsis thaliana glutathione S-transferase TAU 10 mRNA, complete cds [NM_106118]
A_84_P567982	NM_117609	3.01115	Arabidopsis thaliana beta-amylase 5 mRNA, complete cds [NM_117609]
A_84_P16676	NM_118632	3.00028	Arabidopsis thaliana alpha-amylase 1 mRNA, complete cds [NM_118632]
A_84_P119582	NM_124225	2.99943	Arabidopsis thaliana bifunctional inhibitor/lipid-transfer protein/seed storage 2S albumin superfamily protein mRNA, complete cds [NM_124225]
A_84_P310613	NM_128161	2.98715	Arabidopsis thaliana putative defensin-like protein mRNA, complete cds [NM_128161]
A_84_P784848	NM_126244	2.9769	Arabidopsis thaliana histidine kinase 4 mRNA, complete cds [NM_126244]
A_84_P823870	NM_001035640	2.97232	Arabidopsis thaliana transcription factor HY5-like protein mRNA, complete cds [NM_001035640]
A_84_P17866	NM_100050	2.93891	Arabidopsis thaliana U-box domain-containing protein 54 mRNA, complete cds [NM_100050]
A_84_P14299	NM_106161	2.91482	Arabidopsis thaliana pathogenesis-related protein 5 mRNA, complete cds [NM_106161]
A_84_P507007	NM_123523	2.90251	Arabidopsis thaliana uncharacterized protein mRNA, complete cds [NM_123523]
A_84_P20132	NM_127693	2.86569	Arabidopsis thaliana SAUR-like auxin-responsive protein mRNA, complete cds [NM_127693]
A_84_P23077	NM_102403	2.83575	Arabidopsis thaliana FAD-binding Berberine family protein mRNA, complete cds [NM_102403]
A_84_P99776	NM_113405	2.83383	Arabidopsis thaliana receptor like protein 41 mRNA, complete cds [NM_113405]
A_84_P17519	NM_115563	2.82951	Arabidopsis thaliana two-component response regulator ARR9 mRNA, complete cds [NM_115563]
A_84_P193394	NM_112540	2.80613	Arabidopsis thaliana pollen Ole e 1 allergen and extensin family protein mRNA, complete cds [NM_112540]
A_84_P290004	NM_179087	2.80602	Arabidopsis thaliana methionine sulfoxide reductase B9 mRNA, complete cds [NM_179087]
A_84_P836671	TA52555_3702	2.79878
A_84_P23455	NM_105534	2.79035	Arabidopsis thaliana probable carboxylesterase 6 mRNA, complete cds [NM_105534]
A_84_P815827	NM_148384	2.78033	Arabidopsis thaliana uncharacterized protein mRNA, complete cds [NM_148384]
A_84_P21400	NM_118501	2.77667	Arabidopsis thaliana cation/H(+) antiporter 17 mRNA, complete cds [NM_118501]
A_84_P177574	NM_113402	2.77565	Arabidopsis thaliana receptor like protein 39 mRNA, complete cds [NM_113402]
A_84_P811586	NM_123934	2.76397	Arabidopsis thaliana GDSL esterase/lipase mRNA, complete cds [NM_123934]
A_84_P196694	NM_123810	2.76038	Arabidopsis thaliana defensin-like protein mRNA, complete cds [NM_123810]
A_84_P584694	NM_129599	2.75293	Arabidopsis thaliana uncharacterized protein mRNA, complete cds [NM_129599]
A_84_P564098	NM_201723	2.74008	Arabidopsis thaliana uncharacterized protein mRNA, complete cds [NM_201723]
A_84_P19895	NM_100339	2.73949	Arabidopsis thaliana myosin XI A mRNA, complete cds [NM_100339]
A_84_P12049	NM_120755	2.73245	Arabidopsis thaliana peroxidase 53 mRNA, complete cds [NM_120755]
A_84_P137009	NM_123809	2.7265	Arabidopsis thaliana ethylene- and jasmonate-responsive plant defensin mRNA, complete cds [NM_123809]
A_84_P766473	NM_122435	2.72649	Arabidopsis thaliana SPFH/Band 7/PHB domain-containing membrane-associated protein mRNA, complete cds [NM_122435]
A_84_P19997	NM_106125	2.7262	Arabidopsis thaliana gibberellin-regulated protein 6 mRNA, complete cds [NM_106125]
A_84_P55910	NM_117177	2.69264	Arabidopsis thaliana putative WRKY transcription factor 41 mRNA, complete cds [NM_117177]
A_84_P567920	NM_115657	2.68815	Arabidopsis thaliana uncharacterized protein mRNA, complete cds [NM_115657]
A_84_P12560	NM_128695	2.68761	Arabidopsis thaliana B-box zinc finger protein STH mRNA, complete cds [NM_128695]
A_84_P22923	NM_128862	2.67834	Arabidopsis thaliana receptor like protein 24 mRNA, complete cds [NM_128862]
A_84_P613251	NM_112709	2.67395	Arabidopsis thaliana putative membrane lipoprotein mRNA, complete cds [NM_112709]
A_84_P21001	NM_103539	2.65165	Arabidopsis thaliana aspartyl protease family protein mRNA, complete cds [NM_103539]
A_84_P17447	NM_001202952	2.63773	Arabidopsis thaliana beta-fructofuranosidase, insoluble isoenzyme CWINV1 mRNA, complete cds [NM_001202952]
A_84_P250315	NM_179648	2.59186	Arabidopsis thaliana plant natriuretic peptide A mRNA, complete cds [NM_179648]
A_84_P10711	NM_129490	2.57941	Arabidopsis thaliana jacalin-related lectin 23 mRNA, complete cds [NM_129490]
A_84_P16015	NM_121613	2.57234	Arabidopsis thaliana carboxyesterase 17 mRNA, complete cds [NM_121613]
A_84_P178774	NM_129689	2.5702	Arabidopsis thaliana transcription factor bHLH100 mRNA, complete cds [NM_129689]
A_84_P249535	NM_101205	2.56962	Arabidopsis thaliana Regulator of Vps4 activity in the MVB pathway protein mRNA, complete cds [NM_101205]
A_84_P12972	NM_119834	2.55854	Arabidopsis thaliana cupin family protein mRNA, complete cds [NM_119834]
A_84_P591780	NM_201808	2.55076	Arabidopsis thaliana Ran BP2/NZF zinc finger-like protein mRNA, complete cds [NM_201808]
A_84_P812152	NM_118305	2.55047	Arabidopsis thaliana methionine sulfoxide reductase B9 mRNA, complete cds [NM_118305]
A_84_P11955	NM_118748	2.54487	Arabidopsis thaliana putative GATA transcription factor 22 mRNA, complete cds [NM_118748]
A_84_P230389	NM_113002	2.54209	Arabidopsis thaliana ABC transporter-like protein mRNA, complete cds [NM_113002]
A_84_P12066	NM_121179	2.53353	Arabidopsis thaliana protein kinase family protein mRNA, complete cds [NM_121179]
A_84_P264570	NM_126139	2.53082	Arabidopsis thaliana uncharacterized protein mRNA, complete cds [NM_126139]
A_84_P11412	NM_100921	2.51636	Arabidopsis thaliana two-component response regulator ARR4 mRNA, complete cds [NM_100921]
A_84_P21916	NM_101783	2.49671	Arabidopsis thaliana flavin-dependent monooxygenase 1 mRNA, complete cds [NM_101783]
A_84_P14510	NM_126361	2.48886	Arabidopsis thaliana expansin A15 mRNA, complete cds [NM_126361]
A_84_P23919	NM_129157	2.48564	Arabidopsis thaliana protein NDR1/HIN1-like 10 mRNA, complete cds [NM_129157]
A_84_P730499	EG479048	2.48241	AYBFM47TR pooled cDNA populations Arabidopsis thaliana cDNA, mRNA sequence [EG479048]
A_84_P17442	NM_113539	2.45605	Arabidopsis thaliana cytochrome P450 71B36 mRNA, complete cds [NM_113539]
A_84_P23174	NM_115132	2.45487	Arabidopsis thaliana alpha carbonic anhydrase 1 mRNA, complete cds [NM_115132]
A_84_P809677	NM_112495	2.4534	Arabidopsis thaliana aquaporin TIP2-1 mRNA, complete cds [NM_112495]
A_84_P796287	BT025690	2.43789	Arabidopsis thaliana [BT025690]
A_84_P19698	NM_123648	2.43702	Arabidopsis thaliana HXXXD-type acyl-transferase-like protein mRNA, complete cds [NM_123648]
A_84_P827137	NM_129167	2.43443	Arabidopsis thaliana B3 DNA-binding domain transcription factor mRNA, complete cds [NM_129167]
A_84_P13719	NM_115175	2.42892	Arabidopsis thaliana UDP-glucosyl transferase 73D1 mRNA, complete cds [NM_115175]
A_84_P14515	NM_111262	2.42396	Arabidopsis thaliana glutamate dehydrogenase 3 mRNA, complete cds [NM_111262]
A_84_P279060	NM_112067	2.42045	Arabidopsis thaliana uncharacterized protein mRNA, complete cds [NM_112067]
A_84_P15194	NM_179474	2.41384	Arabidopsis thaliana GDSL esterase/lipase mRNA, complete cds [NM_179474]
A_84_P829727	NM_121335	2.40279	Arabidopsis thaliana 4-substituted benzoates-glutamate ligase GH3.12 mRNA, complete cds [NM_121335]
A_84_P20170	NM_126250	2.39083	Arabidopsis thaliana purple acid phosphatase 8 mRNA, complete cds [NM_126250]
A_84_P224099	NM_001123832	2.38779	Arabidopsis thaliana early-phytochrome-responsive1 mRNA, complete cds [NM_001123832]
A_84_P751150	NM_100104	2.38774	Arabidopsis thaliana NAC domain-containing protein 4 mRNA, complete cds [NM_100104]
A_84_P811403	TA29020_3702	2.38687
A_84_P21485	NM_119878	2.38685	Arabidopsis thaliana methyl esterase 9 mRNA, complete cds [NM_119878]
A_84_P16401	NM_128101	2.38664	Arabidopsis thaliana receptor like protein 20 mRNA, complete cds [NM_128101]
A_84_P23218	NM_116158	2.37667	Arabidopsis thaliana monothiol glutaredoxin-S6 mRNA, complete cds [NM_116158]
A_84_P177214	NM_121965	2.37621	Arabidopsis thaliana sulfate transporter 3;5 mRNA, complete cds [NM_121965]
A_84_P284670	NM_128945	2.37527	Arabidopsis thaliana uncharacterized protein mRNA, complete cds [NM_128945]
A_84_P239215	NM_128160	2.37176	Arabidopsis thaliana plant defensin 1.3 mRNA, complete cds [NM_128160]
A_84_P541841	NM_104073	2.36829	Arabidopsis thaliana uncharacterized protein mRNA, complete cds [NM_104073]
A_84_P600850	NM_113774	2.36747	Arabidopsis thaliana AAA-type ATPase family protein mRNA, complete cds [NM_113774]
A_84_P16207	NM_105507	2.36565	Arabidopsis thaliana zinc finger-related protein mRNA, complete cds [NM_105507]
A_84_P18528	NM_117200	2.36205	Arabidopsis thaliana peroxidase 39 mRNA, complete cds [NM_117200]
A_84_P18118	NM_104521	2.35403	Arabidopsis thaliana nicotianamine synthase 4 mRNA, complete cds [NM_104521]
A_84_P210848	NM_122199	2.35217	Arabidopsis thaliana uncharacterized protein mRNA, complete cds [NM_122199]
A_84_P21901	NM_100560	2.34965	Arabidopsis thaliana monothiol glutaredoxin-S11 mRNA, complete cds [NM_100560]
A_84_P23931	NM_128656	2.34829	Arabidopsis thaliana oxysterol binding protein-related protein 1A mRNA, complete cds [NM_128656]
A_84_P14372	NM_102906	2.34802	Arabidopsis thaliana copper amine oxidase 2 mRNA, complete cds [NM_102906]
A_84_P13831	NM_118444	2.34409	Arabidopsis thaliana cysteine-rich receptor-like protein kinase 7 mRNA, complete cds [NM_118444]
A_84_P15283	NM_105281	2.33672	Arabidopsis thaliana probable thionin-2.4 mRNA, complete cds [NM_105281]
A_84_P10570	NM_101839	2.32483	Arabidopsis thaliana SAUR-like auxin-responsive protein mRNA, complete cds [NM_101839]
A_84_P851517	NM_125070	2.32274	Arabidopsis thaliana beta-galactosidase 4 mRNA, complete cds [NM_125070]
A_84_P752730	AY615373	2.30711	Arabidopsis thaliana microRNA miR163 type 1 precursor, complete sequence; alternatively spliced [AY615373]
A_84_P18416	NM_114477	2.30427	Arabidopsis thaliana zinc finger protein ZAT8 mRNA, complete cds [NM_114477]
A_84_P761076	NM_001035788	2.30023	Arabidopsis thaliana uncharacterized protein mRNA, complete cds [NM_001035788]
A_84_P22728	NM_100847	2.29532	Arabidopsis thaliana aspartyl protease-like protein mRNA, complete cds [NM_100847]
A_84_P74014	NM_111968	2.29419	Arabidopsis thaliana UDP-dependent glycosyltransferase 76B1 mRNA, complete cds [NM_111968]
A_84_P79415	NM_179645	2.28809	Arabidopsis thaliana transcription factor bHLH64 mRNA, complete cds [NM_179645]
A_84_P127531	NM_101983	2.28458	Arabidopsis thaliana extensin 3 mRNA, complete cds [NM_101983]
A_84_P18976	NM_102809	2.28404	Arabidopsis thaliana FAD-binding and BBE domain-containing protein mRNA, complete cds [NM_102809]
A_84_P10326	NM_125853	2.2787	Arabidopsis thaliana beta-D-xylosidase 4 mRNA, complete cds [NM_125853]
A_84_P260340	NM_106274	2.27625	Arabidopsis thaliana uncharacterized protein mRNA, complete cds [NM_106274]
A_84_P586802	NM_120178	2.27615	Arabidopsis thaliana uncharacterized protein mRNA, complete cds [NM_120178]
A_84_P823929	NM_179255	2.27545	Arabidopsis thaliana glutaredoxin ATGRXS13 mRNA, complete cds [NM_179255]
A_84_P760178	NM_001035712	2.25922	Arabidopsis thaliana AAA-type ATPase family protein mRNA, complete cds [NM_001035712]
A_84_P507017	NM_001125904	2.25839	Arabidopsis thaliana Glutathione S-transferase family protein mRNA, complete cds [NM_001125904]
A_84_P18763	NM_123950	2.25525	Arabidopsis thaliana CBL-interacting serine/threonine-protein kinase 20 mRNA, complete cds [NM_123950]
A_84_P15827	NM_120668	2.24953	Arabidopsis thaliana cytokinin-N-glucosyltransferase 2 mRNA, complete cds [NM_120668]
A_84_P15863	NM_121832	2.24725	Arabidopsis thaliana NAC domain containing protein 87 mRNA, complete cds [NM_121832]
A_84_P12584	NM_126478	2.24622	Arabidopsis thaliana nudix hydrolase 6 mRNA, complete cds [NM_126478]
A_84_P14945	NM_122965	2.24239	Arabidopsis thaliana carbohydrate-binding X8 domain-containing protein mRNA, complete cds [NM_122965]
A_84_P858241	TA32694_3702	2.23223	Rep: FRO2-like protein; NADPH oxidase-like - Arabidopsis thaliana (Mouse-ear cress), partial (33%) [TC398487]
A_84_P93089	NM_179324	2.23187	Arabidopsis thaliana uncharacterized protein mRNA, complete cds [NM_179324]
A_84_P15701	NM_117463	2.22457	Arabidopsis thaliana serine hydroxymethyltransferase 5 mRNA, complete cds [NM_117463]
A_84_P17884	NM_001085319	2.21749	Arabidopsis thaliana glycosyl hydrolase family protein 17 mRNA, complete cds [NM_001085319]
A_84_P12251	NM_120965	2.21333	Arabidopsis thaliana Inositol monophosphatase family protein mRNA, complete cds [NM_120965]
A_84_P57900	NM_115557	2.21232	Arabidopsis thaliana transcription factor ORG3 mRNA, complete cds [NM_115557]
A_84_P21409	NM_118702	2.20621	Arabidopsis thaliana beta-carotene 3-hydroxylase 1 mRNA, complete cds [NM_118702]
A_84_P12816	NM_116161	2.2059	Arabidopsis thaliana glutaredoxin-C14 mRNA, complete cds [NM_116161]
A_84_P162443	NM_125847	2.19971	Arabidopsis thaliana protein TUNICAMYCIN INDUCED 1 mRNA, complete cds [NM_125847]
A_84_P16807	NM_121782	2.1961	Arabidopsis thaliana P-loop containing nucleoside triphosphate hydrolases superfamily protein mRNA, complete cds [NM_121782]
A_84_P607864	NM_111158	2.19178	Arabidopsis thaliana gibberellin-regulated protein 5 mRNA, complete cds [NM_111158]
A_84_P14725	TC377111	2.19026	Rep: Chromosome chr10 scaffold_43, whole genome shotgun sequence - Vitis vinifera (Grape), partial (82%) [TC377111]
A_84_P16903	NM_124842	2.17831	Arabidopsis thaliana ankyrin repeat family protein mRNA, complete cds [NM_124842]
A_84_P14410	NM_128868	2.16686	Arabidopsis thaliana receptor like protein 28 mRNA, complete cds [NM_128868]
A_84_P18929	NM_104742	2.16518	Arabidopsis thaliana pectin lyase-like protein mRNA, complete cds [NM_104742]
A_84_P857595	NM_180317	2.16242	Arabidopsis thaliana uncharacterized protein mRNA, complete cds [NM_180317]
A_84_P17365	NM_111731	2.15887	Arabidopsis thaliana J domain protein ATERDJ3A mRNA, complete cds [NM_111731]
A_84_P851718	NM_119817	2.158	Arabidopsis thaliana transcription factor BEE 2 mRNA, complete cds [NM_119817]
A_84_P723098	BX825134	2.14773	Arabidopsis thaliana Full-length cDNA Complete sequence from clone GSLTSIL14ZF06 of Silique of strain col-0 of Arabidopsis thaliana (thale cress) [BX825134]
A_84_P145049	NM_101357	2.14635	Arabidopsis thaliana cadmium resistance protein 1 mRNA, complete cds [NM_101357]
A_84_P808216	TA27415_3702	2.1448
A_84_P739644	NM_105694	2.14149	Arabidopsis thaliana nodulin MtN21-like transporter UMAMIT36 mRNA, complete cds [NM_105694]
A_84_P12301	NM_102827	2.13165	Arabidopsis thaliana vacuolar sorting receptor 6 mRNA, complete cds [NM_102827]
A_84_P16844	NM_123186	2.12153	Arabidopsis thaliana Protein kinase family protein mRNA, complete cds [NM_123186]
A_84_P16960	NM_121590	2.1086	Arabidopsis thaliana zinc finger protein CONSTANS-LIKE 1 mRNA, complete cds [NM_121590]
A_84_P824281	NM_202367	2.1066	Arabidopsis thaliana SABATH family methyltransferase PXMT1 mRNA, complete cds [NM_202367]
A_84_P850629	TC393095	2.10452	Rep: Chromosome chr12 scaffold_36, whole genome shotgun sequence - Vitis vinifera (Grape), partial (35%) [TC393095]
A_84_P20365	NM_115784	2.10281	Arabidopsis thaliana pirin-1 mRNA, complete cds [NM_115784]
A_84_P10141	NM_120233	2.10087	Arabidopsis thaliana Lectin-domain containing receptor kinase A4.2 mRNA, complete cds [NM_120233]
A_84_P789861	NM_119820	2.1	Arabidopsis thaliana protein RAD-like 3 mRNA, complete cds [NM_119820]
A_84_P295824	NM_115556	2.09976	Arabidopsis thaliana transcription factor ORG2 mRNA, complete cds [NM_115556]
A_84_P823098	NM_112338	2.09873	Arabidopsis thaliana bidirectional sugar transporter SWEET2 mRNA, complete cds [NM_112338]
A_84_P793408	AV564310	2.09822	AV564310 Arabidopsis thaliana green siliques Columbia Arabidopsis thaliana cDNA clone SQ202d11F 3', mRNA sequence [AV564310]
A_84_P21657	NM_001203653	2.09158	Arabidopsis thaliana heavy metal transport/detoxification domain-containing protein mRNA, complete cds [NM_001203653]
A_84_P15742	NM_118880	2.09077	Arabidopsis thaliana aluminum induced protein with YGL and LRDR motifs mRNA, complete cds [NM_118880]
A_84_P10505	NM_202441	2.08623	Arabidopsis thaliana serine/threonine-protein kinase SRK2C mRNA, complete cds [NM_202441]
A_84_P851921	BX822927	2.08445	Arabidopsis thaliana Full-length cDNA Complete sequence from clone GSLTFB73ZE03 of Flowers and buds of strain col-0 of Arabidopsis thaliana (thale cress) [BX822927]
A_84_P17614	NM_001084966	2.07362	Arabidopsis thaliana cysteine-rich receptor-like protein kinase 13 mRNA, complete cds [NM_001084966]
A_84_P247395	NM_113554	2.07272	Arabidopsis thaliana RPW8 domain-containing powdery mildew resistance protein mRNA, complete cds [NM_113554]
A_84_P103716	NM_120414	2.06244	Arabidopsis thaliana lectin-like protein mRNA, complete cds [NM_120414]
A_84_P777695	NM_001084733	2.06135	Arabidopsis thaliana protein LIGHT SENSITIVE HYPOCOTYLS 4 mRNA, complete cds [NM_001084733]
A_84_P17510	NM_102235	2.06003	Arabidopsis thaliana putative alpha,alpha-trehalose-phosphate synthase [UDP-forming] 9 mRNA, complete cds [NM_102235]
A_84_P310443	NM_179329	2.0557	Arabidopsis thaliana RING-variant domain-containing protein mRNA, complete cds [NM_179329]
A_84_P13709	NM_114937	2.05531	Arabidopsis thaliana putative calcium-binding protein CML41 mRNA, complete cds [NM_114937]
A_84_P20605	NM_122361	2.0535	Arabidopsis thaliana putative 2OG-Fe(II) oxygenase mRNA, complete cds [NM_122361]
A_84_P15153	NM_100245	2.05058	Arabidopsis thaliana ankyrin-repeat containing protein mRNA, complete cds [NM_100245]
A_84_P13916	NM_119806	2.04833	Arabidopsis thaliana peroxidase 49 mRNA, complete cds [NM_119806]
A_84_P242433	NM_113406	2.03766	Arabidopsis thaliana receptor like protein 42 mRNA, complete cds [NM_113406]
A_84_P559359	NM_125162	2.03263	Arabidopsis thaliana uncharacterized protein mRNA, complete cds [NM_125162]
A_84_P12620	NM_126351	2.03029	Arabidopsis thaliana ribonuclease 1 mRNA, complete cds [NM_126351]
A_84_P22693	NM_202378	2.02811	Arabidopsis thaliana ACT domain-containing protein mRNA, complete cds [NM_202378]
A_84_P14898	NM_121114	2.02659	Arabidopsis thaliana aspartyl protease family protein mRNA, complete cds [NM_121114]
A_84_P845967	NM_122163	2.02425	Arabidopsis thaliana putative WRKY transcription factor 38 mRNA, complete cds [NM_122163]
A_84_P759631	TC374503	2.01837	Rep: Glycine-rich cell wall structural protein precursor - Arabidopsis thaliana (Mouse-ear cress), complete [TC374503]
A_84_P822924	NM_122760	2.01171	Arabidopsis thaliana basic leucine zipper 63 mRNA, complete cds [NM_122760]
A_84_P14049	NM_104495	2.01167	Arabidopsis thaliana R2R3 transcription factor MYB72 mRNA, complete cds [NM_104495]
A_84_P10496	NM_102089	2.0035	Arabidopsis thaliana UDP-glycosyltransferase 85A1 mRNA, complete cds [NM_102089]
A_84_P59780	NM_101739	2.00266	Arabidopsis thaliana protein phytochrome kinase substrate 3 mRNA, complete cds [NM_101739]
A_84_P17923	NM_001036885	1.99661	Arabidopsis thaliana basic leucine zipper 63 mRNA, complete cds [NM_001036885]
A_84_P13546	NM_129798	1.99618	Arabidopsis thaliana E3 ubiquitin-protein ligase ATL41 mRNA, complete cds [NM_129798]
A_84_P75644	NM_179606	1.99384	Arabidopsis thaliana glycine-rich protein 9 mRNA, complete cds [NM_179606]
A_84_P796487	NM_102188	1.99274	Arabidopsis thaliana F-box/kelch-repeat protein mRNA, complete cds [NM_102188]
A_84_P848382	NM_101080	1.98795	Arabidopsis thaliana vacuolar calcium-binding protein-like protein mRNA, complete cds [NM_101080]
A_84_P16925	NM_125421	1.98593	Arabidopsis thaliana concanavalin A-like lectin kinase-like protein mRNA, complete cds [NM_125421]
A_84_P18656	NM_120356	1.9845	Arabidopsis thaliana glutathione transferase lambda 1 mRNA, complete cds [NM_120356]
A_84_P20176	NM_130043	1.98064	Arabidopsis thaliana uclacyanin 2 mRNA, complete cds [NM_130043]
A_84_P225559	NM_125877	1.97777	Arabidopsis thaliana putative WRKY transcription factor 51 mRNA, complete cds [NM_125877]
A_84_P15370	NM_100376	1.97639	Arabidopsis thaliana protein disulfide-isomerase like 2-2 mRNA, complete cds [NM_100376]
A_84_P586938	NM_124352	1.972	Arabidopsis thaliana ferric reduction oxidase 7 mRNA, complete cds [NM_124352]
A_84_P11719	NM_113137	1.97116	Arabidopsis thaliana lipoxygenase 5 mRNA, complete cds [NM_113137]
A_84_P23698	NM_001198137	1.95238	Arabidopsis thaliana gibberellin-regulated protein 9 mRNA, complete cds [NM_001198137]
A_84_P199724	NM_123729	1.9513	Arabidopsis thaliana zinc knuckle (CCHC-type) family protein mRNA, complete cds [NM_123729]
A_84_P761052	NM_180354	1.93463	Arabidopsis thaliana alpha carbonic anhydrase 1 mRNA, complete cds [NM_180354]
A_84_P730452	AA713039	1.93388
A_84_P20237	NM_102406	1.93166	Arabidopsis thaliana FAD-binding and BBE domain-containing protein mRNA, complete cds [NM_102406]
A_84_P10997	NM_118460	1.92905	Arabidopsis thaliana putative cysteine-rich receptor-like protein kinase 23 mRNA, complete cds [NM_118460]
A_84_P19339	NM_112211	1.92221	Arabidopsis thaliana disease resistance-responsive, dirigent domain-containing protein mRNA, complete cds [NM_112211]
A_84_P86169	NM_117977	1.91861	Arabidopsis thaliana uncharacterized protein mRNA, complete cds [NM_117977]
A_84_P17680	NM_120046	1.91707	Arabidopsis thaliana SAUR-like auxin-responsive protein mRNA, complete cds [NM_120046]
A_84_P206918	NM_106166	1.90718	Arabidopsis thaliana J-domain protein required for chloroplast accumulation response 1 mRNA, complete cds [NM_106166]
A_84_P145309	NM_117456	1.90716	Arabidopsis thaliana leucine-rich repeat-containing protein mRNA, complete cds [NM_117456]
A_84_P787999	NM_113862	1.90183	Arabidopsis thaliana atypical bHLH transcriptional factor P1R3 mRNA, complete cds [NM_113862]
A_84_P791532	NM_112725	1.89849	Arabidopsis thaliana NAC domain containing protein 58 mRNA, complete cds [NM_112725]
A_84_P21761	NM_105125	1.89451	Arabidopsis thaliana glutaredoxin-like protein mRNA, complete cds [NM_105125]
A_84_P157885	NM_120092	1.89325	Arabidopsis thaliana microtubule-associated protein-like protein mRNA, complete cds [NM_120092]
A_84_P146938	NM_100126	1.89174	Arabidopsis thaliana protein NIM1-INTERACTING 1 mRNA, complete cds [NM_100126]
A_84_P559313	NM_203149	1.89086	Arabidopsis thaliana pfkB-like carbohydrate kinase family protein mRNA, complete cds [NM_203149]
A_84_P153835	NM_127736	1.89034	Arabidopsis thaliana MYB transcription factor RSM1 mRNA, complete cds [NM_127736]
A_84_P543604	NM_103634	1.89002	Arabidopsis thaliana uncharacterized protein mRNA, complete cds [NM_103634]
A_84_P582090	NM_180279	1.88986	Arabidopsis thaliana RING-H2 finger protein ATL77 mRNA, complete cds [NM_180279]
A_84_P214628	NM_124668	1.88881	Arabidopsis thaliana membrane-associated kinase regulator family protein mRNA, complete cds [NM_124668]
A_84_P10891	NM_115329	1.88868	Arabidopsis thaliana glutamate carboxypeptidase mRNA, complete cds [NM_115329]
A_84_P818252	NM_127165	1.88527	Arabidopsis thaliana non-symbiotic hemoglobin 1 mRNA, complete cds [NM_127165]
A_84_P837979	NM_101518	1.88291	Arabidopsis thaliana ASYMMETRIC LEAVES 2-like 9 mRNA, complete cds [NM_101518]
A_84_P16615	NM_116570	1.87335	Arabidopsis thaliana translocon at the inner envelope membrane of chloroplasts 20-IV mRNA, complete cds [NM_116570]
A_84_P23890	NM_128856	1.85828	Arabidopsis thaliana atypical dual-specicity phosphatase mRNA, complete cds [NM_128856]
A_84_P16275	NM_129559	1.85218	Arabidopsis thaliana 60S acidic ribosomal protein P0-1 mRNA, complete cds [NM_129559]
A_84_P799508	NM_100103	1.85122	Arabidopsis thaliana NAC domain-containing protein 3 mRNA, complete cds [NM_100103]
A_84_P21957	NM_128058	1.85098	Arabidopsis thaliana putative WRKY transcription factor 60 mRNA, complete cds [NM_128058]
A_84_P183494	NM_118603	1.8503	Arabidopsis thaliana uncharacterized protein mRNA, complete cds [NM_118603]
A_84_P20996	NM_104066	1.84907	Arabidopsis thaliana putative LRR receptor-like serine/threonine-protein kinase mRNA, complete cds [NM_104066]
A_84_P17937	NM_179419	1.84322	Arabidopsis thaliana alkaline/neutral invertase CINV1 mRNA, complete cds [NM_179419]
A_84_P18663	NM_120616	1.84274	Arabidopsis thaliana peroxidase 52 mRNA, complete cds [NM_120616]
A_84_P18936	NM_100229	1.8411	Arabidopsis thaliana NETWORKED 3A mRNA, complete cds [NM_100229]
A_84_P12960	NM_117545	1.8363	Arabidopsis thaliana germin-like protein 9 mRNA, complete cds [NM_117545]
A_84_P16577	NM_102001	1.83171	Arabidopsis thaliana uncharacterized protein mRNA, complete cds [NM_102001]
A_84_P19516	NM_118679	1.82973	Arabidopsis thaliana dehydration-responsive element-binding protein 1C mRNA, complete cds [NM_118679]
A_84_P11724	NM_112485	1.82766	Arabidopsis thaliana probable isoaspartyl peptidase/L-asparaginase 2 mRNA, complete cds [NM_112485]
A_84_P843083	NM_106303	1.82759	Arabidopsis thaliana auxin efflux carrier family protein mRNA, complete cds [NM_106303]
A_84_P809484	NM_121600	1.82599	Arabidopsis thaliana S-adenosylmethionine decarboxylase proenzyme 2 mRNA, complete cds [NM_121600]
A_84_P20392	NM_116402	1.82496	Arabidopsis thaliana putative WRKY transcription factor 47 mRNA, complete cds [NM_116402]
A_84_P19781	NM_125837	1.81821	Arabidopsis thaliana oligopeptide transporter 4 mRNA, complete cds [NM_125837]
A_84_P139909	NM_124287	1.81446	Arabidopsis thaliana uncharacterized protein mRNA, complete cds [NM_124287]
A_84_P100746	NM_113741	1.81428	Arabidopsis thaliana TRAF-like family protein mRNA, complete cds [NM_113741]
A_84_P23101	NM_113085	1.80833	Arabidopsis thaliana B-box type zinc finger-containing protein mRNA, complete cds [NM_113085]
A_84_P549811	NM_179449	1.80708	Arabidopsis thaliana uncharacterized protein mRNA, complete cds [NM_179449]
A_84_P768857	NM_001085242	1.80561	Arabidopsis thaliana uncharacterized protein mRNA, complete cds [NM_001085242]
A_84_P255500	NM_001125961	1.80354	Arabidopsis thaliana calcium-binding endonuclease/exonuclease/phosphatase family protein mRNA, complete cds [NM_001125961]
A_84_P14974	NM_123813	1.80274	Arabidopsis thaliana putative calcium-binding protein CML43 mRNA, complete cds [NM_123813]
A_84_P784171	NM_123758	1.802	Arabidopsis thaliana pfkB-like carbohydrate kinase family protein mRNA, complete cds [NM_123758]
A_84_P787949	NM_130177	1.80111	Arabidopsis thaliana late embryogenesis abundant hydroxyproline-rich glycoprotein mRNA, complete cds [NM_130177]
A_84_P23439	NM_122241	1.7936	Arabidopsis thaliana GRAM domain-containing protein / ABA-responsive protein-related mRNA, complete cds [NM_122241]
A_84_P769417	NM_001125881	1.7935	Arabidopsis thaliana uncharacterized protein mRNA, complete cds [NM_001125881]
A_84_P16041	NM_120497	1.79338	Arabidopsis thaliana transcription factor bHLH101 mRNA, complete cds [NM_120497]
A_84_P767599	NM_124443	1.79212	Arabidopsis thaliana uncharacterized protein mRNA, complete cds [NM_124443]
A_84_P11328	NM_101897	1.79135	Arabidopsis thaliana SAUR-like auxin-responsive protein mRNA, complete cds [NM_101897]
A_84_P16974	NM_122070	1.78519	Arabidopsis thaliana germin-like protein subfamily 3 member 3 mRNA, complete cds [NM_122070]
A_84_P185334	NM_148110	1.78512	Arabidopsis thaliana uncharacterized protein mRNA, complete cds [NM_148110]
A_84_P12234	NM_001036812	1.78305	Arabidopsis thaliana uncharacterized protein mRNA, complete cds [NM_001036812]
A_84_P838362	NM_129876	1.78202	Arabidopsis thaliana transcription factor bHLH129 mRNA, complete cds [NM_129876]
A_84_P18297	NM_111255	1.77673	Arabidopsis thaliana SAUR-like auxin-responsive protein mRNA, complete cds [NM_111255]
A_84_P14348	NM_101239	1.77312	Arabidopsis thaliana 6-phosphogluconolactonase 1 mRNA, complete cds [NM_101239]
A_84_P555846	NM_125902	1.77099	Arabidopsis thaliana uncharacterized protein mRNA, complete cds [NM_125902]
A_84_P16494	NM_113083	1.76959	Arabidopsis thaliana cyclin p2;1 mRNA, complete cds [NM_113083]
A_84_P763996	NM_001036638	1.76679	Arabidopsis thaliana beta-carotene 3-hydroxylase 1 mRNA, complete cds [NM_001036638]
A_84_P829748	NM_122105	1.76675	Arabidopsis thaliana aldehyde oxidase 1 mRNA, complete cds [NM_122105]
A_84_P595614	NM_117518	1.76234	Arabidopsis thaliana ankyrin repeat-containing protein mRNA, complete cds [NM_117518]
A_84_P20402	NM_116689	1.75257	Arabidopsis thaliana cysteine-rich receptor-like protein kinase 38 mRNA, complete cds [NM_116689]
A_84_P135345	NM_126336	1.74693	Arabidopsis thaliana UDP-galactose transporter 1 mRNA, complete cds [NM_126336]
A_84_P19975	NM_106400	1.74543	Arabidopsis thaliana protein disulfide isomerase-like 1-2 mRNA, complete cds [NM_106400]
A_84_P23103	NM_112356	1.74185	Arabidopsis thaliana phosphoenolpyruvate carboxylase 3 mRNA, complete cds [NM_112356]
A_84_P194204	NM_119524	1.73993	Arabidopsis thaliana uncharacterized protein mRNA, complete cds [NM_119524]
A_84_P12558	NM_129047	1.73746	Arabidopsis thaliana vacuolar-sorting receptor 5 mRNA, complete cds [NM_129047]
A_84_P65284	NM_100664	1.73744	Arabidopsis thaliana LOB domain-containing protein 1 mRNA, complete cds [NM_100664]
A_84_P21458	NM_119924	1.73405	Arabidopsis thaliana BTB and TAZ domain protein 5 mRNA, complete cds [NM_119924]
A_84_P15126	NM_105583	1.73223	Arabidopsis thaliana uncharacterized protein mRNA, complete cds [NM_105583]
A_84_P12515	NM_129264	1.73074	Arabidopsis thaliana protein ROP interactive partner 2 mRNA, complete cds [NM_129264]
A_84_P104386	NM_126451	1.73069	Arabidopsis thaliana MATE efflux family protein mRNA, complete cds [NM_126451]
A_84_P23733	NM_106654	1.72833	Arabidopsis thaliana adenine phosphoribosyl transferase 2 mRNA, complete cds [NM_106654]
A_84_P20656	NM_123973	1.72649	Arabidopsis thaliana peptide transporter 3 mRNA, complete cds [NM_123973]
A_84_P785892	NM_103838	1.72526	Arabidopsis thaliana uncharacterized protein mRNA, complete cds [NM_103838]
A_84_P269670	NM_117560	1.72053	Arabidopsis thaliana protein IQ-domain 19 mRNA, complete cds [NM_117560]
A_84_P19638	NM_121410	1.72003	Arabidopsis thaliana glutaredoxin ROXY2 mRNA, complete cds [NM_121410]
A_84_P757131	NM_001035869	1.716	Arabidopsis thaliana uncharacterized protein mRNA, complete cds [NM_001035869]
A_84_P10515	NM_103117	1.7149	Arabidopsis thaliana avirulence induced protein mRNA, complete cds [NM_103117]
A_84_P808198	NM_001124107	1.71209	Arabidopsis thaliana MLP-like protein 28 mRNA, complete cds [NM_001124107]
A_84_P10745	NM_111630	1.71116	Arabidopsis thaliana glutamate receptor 1.4 mRNA, complete cds [NM_111630]
A_84_P557103	NM_129511	1.70656	Arabidopsis thaliana uncharacterized protein mRNA, complete cds [NM_129511]
A_84_P15082	NM_121321	1.70364	Arabidopsis thaliana NAC domain containing protein 83 mRNA, complete cds [NM_121321]
A_84_P11330	NM_101028	1.70198	Arabidopsis thaliana probable xyloglucan endotransglucosylase/hydrolase protein 8 mRNA, complete cds [NM_101028]
A_84_P787266	NM_122518	1.69686	Arabidopsis thaliana putative WRKY transcription factor 50 mRNA, complete cds [NM_122518]
A_84_P761387	NM_001084829	1.69674	Arabidopsis thaliana protein ROTUNDIFOLIA like 7 mRNA, complete cds [NM_001084829]
A_84_P796036	DR356400	1.69575	4496612 CERES-148 Arabidopsis thaliana cDNA clone 1008156 5', mRNA sequence [DR356400]
A_84_P13968	NM_121646	1.69424	Arabidopsis thaliana HXXXD-type acyl-transferase-like protein mRNA, complete cds [NM_121646]
A_84_P23633	NM_103518	1.69383	Arabidopsis thaliana P-loop containing nucleoside triphosphate hydrolases superfamily protein mRNA, complete cds [NM_103518]
A_84_P121202	NM_125064	1.69266	Arabidopsis thaliana putative F-box/FBD/LRR-repeat protein mRNA, complete cds [NM_125064]
A_84_P15844	NM_121115	1.69242	Arabidopsis thaliana aspartyl protease family protein mRNA, complete cds [NM_121115]
A_84_P12720	NM_112225	1.69224	Arabidopsis thaliana beta galactosidase 1 mRNA, complete cds [NM_112225]
A_84_P222036	NM_119440	1.692	Arabidopsis thaliana SRPBCC ligand-binding domain-containing protein mRNA, complete cds [NM_119440]
A_84_P122072	NM_180788	1.69175	Arabidopsis thaliana Luminal-binding protein 2 mRNA, complete cds [NM_180788]
A_84_P272040	NM_112337	1.69054	Arabidopsis thaliana uncharacterized protein mRNA, complete cds [NM_112337]
A_84_P867721	NM_117722	1.68848	Arabidopsis thaliana putative beta-1,3-endoglucanase mRNA, complete cds [NM_117722]
A_84_P63754	NM_148130	1.68813	Arabidopsis thaliana uncharacterized protein mRNA, complete cds [NM_148130]
A_84_P14281	NM_101424	1.68354	Arabidopsis thaliana gibberellin 3-beta-dioxygenase 1 mRNA, complete cds [NM_101424]
A_84_P20386	NM_115045	1.67673	Arabidopsis thaliana vacuolar cation/proton exchanger 3 mRNA, complete cds [NM_115045]
A_84_P532349	NM_111786	1.67377	Arabidopsis thaliana exocyst subunit exo70 family protein H4 mRNA, complete cds [NM_111786]
A_84_P17749	NM_121516	1.67344	Arabidopsis thaliana uncharacterized protein mRNA, complete cds [NM_121516]
A_84_P267250	NM_123786	1.67312	Arabidopsis thaliana transcription activator GLK2 mRNA, complete cds [NM_123786]
A_84_P825902	NM_001203052	1.67244	Arabidopsis thaliana uncharacterized protein mRNA, complete cds [NM_001203052]
A_84_P750006	NM_106181	1.67216	Arabidopsis thaliana protein RADIALIS-like 6 mRNA, complete cds [NM_106181]
A_84_P753793	NM_001084337	1.67046	Arabidopsis thaliana MLP-like protein 28 mRNA, complete cds [NM_001084337]
A_84_P233429	NM_104619	1.67043	Arabidopsis thaliana CC-NBS-LRR class disease resistance protein mRNA, complete cds [NM_104619]
A_84_P18081	NM_106291	1.66877	Arabidopsis thaliana RING-H2 finger protein ATL8 mRNA, complete cds [NM_106291]
A_84_P12493	NM_128606	1.66702	Arabidopsis thaliana monothiol glutaredoxin-S9 mRNA, complete cds [NM_128606]
A_84_P14433	NM_128859	1.66604	Arabidopsis thaliana glycosyl hydrolase 9B8 mRNA, complete cds [NM_128859]
A_84_P18030	NM_102808	1.66537	Arabidopsis thaliana FAD-binding Berberine family protein mRNA, complete cds [NM_102808]
A_84_P807980	NM_103364	1.66316	Arabidopsis thaliana nitrate reductase [NADH] 2 mRNA, complete cds [NM_103364]
A_84_P592063	NM_148321	1.6623	Arabidopsis thaliana uncharacterized protein mRNA, complete cds [NM_148321]
A_84_P184024	NM_129266	1.66153	Arabidopsis thaliana protamine P1 family protein mRNA, complete cds [NM_129266]
A_84_P18338	NM_112550	1.66151	Arabidopsis thaliana ethylene-responsive transcription factor RAP2-3 mRNA, complete cds [NM_112550]
A_84_P19239	NM_103564	1.65933	Arabidopsis thaliana ethylene-responsive transcription factor ERF014 mRNA, complete cds [NM_103564]
A_84_P19220	NM_129479	1.65921	Arabidopsis thaliana major facilitator protein mRNA, complete cds [NM_129479]
A_84_P831196	TA48723_3702	1.65915	Rep: Kinesin-like protein - Arabidopsis thaliana (Mouse-ear cress), complete [TC402965]
A_84_P786027	BX832525	1.65745	Arabidopsis thaliana Full-length cDNA Complete sequence from clone GSLTPGH78ZH03 of Hormone Treated Callus of strain col-0 of Arabidopsis thaliana (thale cress) [BX832525]
A_84_P12373	NM_001123812	1.65404	Arabidopsis thaliana probable apyrase 3 mRNA, complete cds [NM_001123812]
A_84_P863388	BP867701	1.64918
A_84_P19361	NM_114455	1.6472	Arabidopsis thaliana cysteine-rich receptor-like protein kinase 4 mRNA, complete cds [NM_114455]
A_84_P788434	NM_127735	1.64564	Arabidopsis thaliana uncharacterized oxidative stress response protein mRNA, complete cds [NM_127735]
A_84_P19697	NM_103687	1.64333	Arabidopsis thaliana receptor like protein 7 mRNA, complete cds [NM_103687]
A_84_P12484	NM_104598	1.63983	Arabidopsis thaliana Disease resistance-responsive (dirigent-like protein) family protein mRNA, complete cds [NM_104598]
A_84_P136665	NM_117632	1.6393	Arabidopsis thaliana ERD (early-responsive to dehydration stress) family protein mRNA, complete cds [NM_117632]
A_84_P18315	NM_111829	1.63694	Arabidopsis thaliana monodehydroascorbate reductase (NADH) mRNA, complete cds [NM_111829]
A_84_P10933	NM_116295	1.63246	Arabidopsis thaliana C2 calcium/lipid-binding plant phosphoribosyltransferase family protein mRNA, complete cds [NM_116295]
A_84_P564785	NM_101291	1.62616	Arabidopsis thaliana probable apyrase 5 mRNA, complete cds [NM_101291]
A_84_P20140	NM_127375	1.62561	Arabidopsis thaliana Sec14p-like phosphatidylinositol transfer family protein mRNA, complete cds [NM_127375]
A_84_P753286	AK119038	1.6244	Arabidopsis thaliana mRNA for unknown protein, complete cds, clone: RAFL21-36-I09 [AK119038]
A_84_P764469	NM_179215	1.62401	Arabidopsis thaliana Fe(2+) transport protein 1 mRNA, complete cds [NM_179215]
A_84_P857167	NM_119743	1.62386	Arabidopsis thaliana senescence-associated protein DIN1 mRNA, complete cds [NM_119743]
A_84_P609887	NM_118830	1.61958	Arabidopsis thaliana uncharacterized protein mRNA, complete cds [NM_118830]
A_84_P602281	NM_103283	1.6161	Arabidopsis thaliana VQ motif-containing protein mRNA, complete cds [NM_103283]
A_84_P530879	NM_121076	1.61296	Arabidopsis thaliana E3 ubiquitin-protein ligase RING1 mRNA, complete cds [NM_121076]
A_84_P808818	NM_001036860	1.6115	Arabidopsis thaliana acid phosphatase VSP2 mRNA, complete cds [NM_001036860]
A_84_P20114	NM_128827	1.60986	Arabidopsis thaliana receptor like protein 23 mRNA, complete cds [NM_128827]
A_84_P17953	NM_101114	1.60846	Arabidopsis thaliana ACT domain repeat 8 protein mRNA, complete cds [NM_101114]
A_84_P10788	NM_001203048	1.60788	Arabidopsis thaliana homocysteine S-methyltransferase 1 mRNA, complete cds [NM_001203048]
A_84_P15788	NM_120044	1.60621	Arabidopsis thaliana SAUR-like auxin-responsive protein mRNA, complete cds [NM_120044]
A_84_P15139	NM_100267	1.59268	Arabidopsis thaliana fasciclin-like arabinogalactan protein 9 mRNA, complete cds [NM_100267]
A_84_P130216	NM_129331	1.5909	Arabidopsis thaliana uncharacterized protein mRNA, complete cds [NM_129331]
A_84_P57310	NM_118965	1.58948	Arabidopsis thaliana expansin B3 mRNA, complete cds [NM_118965]
A_84_P833516	NM_117874	1.5857	Arabidopsis thaliana protein kinase family protein mRNA, complete cds [NM_117874]
A_84_P858410	NM_001035694	1.58553	Arabidopsis thaliana uncharacterized protein mRNA, complete cds [NM_001035694]
A_84_P19369	NM_114618	1.58054	Arabidopsis thaliana cyclic DOF factor 3 mRNA, complete cds [NM_114618]
A_84_P814324	TA30818_3702	1.57819
A_84_P151158	NM_125038	1.57734	Arabidopsis thaliana protein OXIDATIVE STRESS 3 mRNA, complete cds [NM_125038]
A_84_P18540	NM_117927	1.57687	Arabidopsis thaliana WRKY DNA-binding protein 28 mRNA, complete cds [NM_117927]
A_84_P23152	NM_114606	1.57639	Arabidopsis thaliana plant invertase/pectin methylesterase inhibitor superfamily protein mRNA, complete cds [NM_114606]
A_84_P10906	NM_115674	1.57503	Arabidopsis thaliana transcription factor BZIP61 mRNA, complete cds [NM_115674]
A_84_P20454	NM_118500	1.57415	Arabidopsis thaliana dirigent protein 6 mRNA, complete cds [NM_118500]
A_84_P19591	NM_101801	1.57274	Arabidopsis thaliana sugar transporter ERD6-like 4 mRNA, complete cds [NM_101801]
A_84_P788757	NM_101075	1.5717	Arabidopsis thaliana uncharacterized protein mRNA, complete cds [NM_101075]
A_84_P10315	NM_125573	1.57144	Arabidopsis thaliana calnexin 1 mRNA, complete cds [NM_125573]
A_84_P803506	NM_113981	1.57074	Arabidopsis thaliana proline dehydrogenase 1 mRNA, complete cds [NM_113981]
A_84_P22495	NM_099983	1.56562	Arabidopsis thaliana NAC domain-containing protein 1 mRNA, complete cds [NM_099983]
A_84_P21360	NM_105626	1.56515	Arabidopsis thaliana Dof zinc finger protein DOF1.10 mRNA, complete cds [NM_105626]
A_84_P119612	NM_119311	1.56468	Arabidopsis thaliana transcriptional factor B3 family protein mRNA, complete cds [NM_119311]
A_84_P814783	NM_001036369	1.56424	Arabidopsis thaliana Root phototropism protein 2 mRNA, complete cds [NM_001036369]
A_84_P808612	NM_113559	1.55677	Arabidopsis thaliana aquaporin TIP1-2 mRNA, complete cds [NM_113559]
A_84_P23021	NM_128466	1.554	Arabidopsis thaliana abscisic acid 8'-hydroxylase 2 mRNA, complete cds [NM_128466]
A_84_P15998	NM_125859	1.55205	Arabidopsis thaliana chromatin assembly factor 1 subunit FAS2 mRNA, complete cds [NM_125859]
A_84_P238673	NM_122747	1.55111	Arabidopsis thaliana GRF1-interacting factor 1 mRNA, complete cds [NM_122747]
A_84_P13889	NM_119779	1.54807	Arabidopsis thaliana uncharacterized protein mRNA, complete cds [NM_119779]
A_84_P108732	NM_122737	1.5456	Arabidopsis thaliana Luminal-binding protein 1 mRNA, complete cds [NM_122737]
A_84_P787140	NM_124351	1.54233	Arabidopsis thaliana ferric reduction oxidase 6 mRNA, complete cds [NM_124351]
A_84_P133465	NM_129600	1.5396	Arabidopsis thaliana uncharacterized protein mRNA, complete cds [NM_129600]
A_84_P18265	NM_127404	1.53944	Arabidopsis thaliana putative polyol transporter 3 mRNA, complete cds [NM_127404]
A_84_P11937	NM_118322	1.53913	Arabidopsis thaliana protein SKU5 similar 4 mRNA, complete cds [NM_118322]
A_84_P125591	NM_118303	1.53749	Arabidopsis thaliana peptide methionine sulfoxide reductase B7 mRNA, complete cds [NM_118303]
A_84_P23929	NM_127426	1.53699	Arabidopsis thaliana putative alpha,alpha-trehalose-phosphate synthase [UDP-forming] 11 mRNA, complete cds [NM_127426]
A_84_P845091	NM_118639	1.53554	Arabidopsis thaliana uncharacterized protein mRNA, complete cds [NM_118639]
A_84_P858206	NM_121527	1.53443	Arabidopsis thaliana gibberellin-regulated protein 4 mRNA, complete cds [NM_121527]
A_84_P849587	BX839320	1.53233	Rep: Phytochrome kinase substrate 1 - Arabidopsis thaliana (Mouse-ear cress), partial (6%) [TC391660]
A_84_P13276	NM_100332	1.53225	Arabidopsis thaliana carboxylate clamp-tetratricopeptide repeat protein mRNA, complete cds [NM_100332]
A_84_P812874	NM_202877	1.53118	Arabidopsis thaliana HSP90-like protein GRP94 mRNA, complete cds [NM_202877]
A_84_P169283	NM_120740	1.53089	Arabidopsis thaliana probable carboxylesterase 15 mRNA, complete cds [NM_120740]
A_84_P11310	NM_103682	1.52754	Arabidopsis thaliana hexokinase 3 mRNA, complete cds [NM_103682]
A_84_P294704	NM_104278	1.52525	Arabidopsis thaliana GDSL esterase/lipase mRNA, complete cds [NM_104278]
A_84_P809257	NM_001203991	1.52505	Arabidopsis thaliana plasma membrane intrinsic protein 3 mRNA, complete cds [NM_001203991]
A_84_P812554	TA29648_3702	1.5224
A_84_P19362	NM_114478	1.52218	Arabidopsis thaliana zinc finger protein ZAT7 mRNA, complete cds [NM_114478]
A_84_P170753	NM_120367	1.51874	Arabidopsis thaliana HXXXD-type acyl-transferase-like protein mRNA, complete cds [NM_120367]
A_84_P754898	NM_127689	1.51811	Arabidopsis thaliana uncharacterized protein mRNA, complete cds [NM_127689]
A_84_P19835	NM_105221	1.51717	Arabidopsis thaliana chromatin assembly factor 1 subunit FAS1 mRNA, complete cds [NM_105221]
A_84_P19318	NM_113102	1.51466	Arabidopsis thaliana Receptor-like protein kinase-related family protein mRNA, complete cds [NM_113102]
A_84_P15115	NM_113404	1.50857	Arabidopsis thaliana receptor like protein 40 mRNA, complete cds [NM_113404]
A_84_P513046	NM_118643	1.50351	Arabidopsis thaliana metacaspase 2 mRNA, complete cds [NM_118643]
A_84_P787149	NM_124294	1.5024	Arabidopsis thaliana uncharacterized protein mRNA, complete cds [NM_124294]
A_84_P754171	NM_001123999	1.50053	Arabidopsis thaliana uncharacterized protein mRNA, complete cds [NM_001123999]
A_84_P163103	NM_115214	1.49962	Arabidopsis thaliana uncharacterized protein mRNA, complete cds [NM_115214]
A_84_P15703	NM_117944	1.49895	Arabidopsis thaliana glycosyl hydrolase family protein mRNA, complete cds [NM_117944]
A_84_P21055	NM_179753	1.49737	Arabidopsis thaliana nitrate transporter 1.4 mRNA, complete cds [NM_179753]
A_84_P18444	NM_115123	1.49669	Arabidopsis thaliana Nucleic acid-binding, OB-fold-like protein mRNA, complete cds [NM_115123]
A_84_P11402	NM_100791	1.49523	Arabidopsis thaliana calreticulin 1b mRNA, complete cds [NM_100791]
A_84_P19290	NM_112455	1.49454	Arabidopsis thaliana palmitoyl-monogalactosyldiacylglycerol delta-7 desaturase mRNA, complete cds [NM_112455]
A_84_P21088	NM_129629	1.49311	Arabidopsis thaliana two-component response regulator ARR16 mRNA, complete cds [NM_129629]
A_84_P783264	NM_203148	1.49187	Arabidopsis thaliana pfkB-like carbohydrate kinase family protein mRNA, complete cds [NM_203148]
A_84_P827646	NM_101292	1.4876	Arabidopsis thaliana RING-variant domain-containing protein mRNA, complete cds [NM_101292]
A_84_P607017	NM_112157	1.4835	Arabidopsis thaliana uncharacterized protein mRNA, complete cds [NM_112157]
A_84_P23273	NM_118014	1.47969	Arabidopsis thaliana GDSL esterase/lipase mRNA, complete cds [NM_118014]
A_84_P19734	NM_124636	1.47928	Arabidopsis thaliana beta-carotene hydroxylase 2 mRNA, complete cds [NM_124636]
A_84_P303420	NM_111632	1.47836	Arabidopsis thaliana Actin-binding FH2 (formin homology 2) family protein mRNA, complete cds [NM_111632]
A_84_P20707	NM_125380	1.47698	Arabidopsis thaliana histone H2A 6 mRNA, complete cds [NM_125380]
A_84_P117132	NM_120436	1.4725	Arabidopsis thaliana nucleobase:cation symporter-1 mRNA, complete cds [NM_120436]
A_84_P24011	NM_180173	1.47198	Arabidopsis thaliana 40S ribosomal protein S7-2 mRNA, complete cds [NM_180173]
A_84_P579600	NM_148370	1.47187	Arabidopsis thaliana uncharacterized protein mRNA, complete cds [NM_148370]
A_84_P19766	NM_125488	1.47156	Arabidopsis thaliana COBRA-like protein 5 mRNA, complete cds [NM_125488]
A_84_P835261	NM_127754	1.46981	Arabidopsis thaliana Cysteine/Histidine-rich C1 domain family protein mRNA, complete cds [NM_127754]
A_84_P22555	NM_102691	1.46956	Arabidopsis thaliana protein SMALL AUXIN UPREGULATED 67 mRNA, complete cds [NM_102691]
A_84_P22144	NM_113620	1.46927	Arabidopsis thaliana ribonucleoside-diphosphate reductase small chain C mRNA, complete cds [NM_113620]
A_84_P19444	NM_101088	1.46879	Arabidopsis thaliana Flavin-binding monooxygenase family protein mRNA, complete cds [NM_101088]
A_84_P235463	NM_112936	1.46501	Arabidopsis thaliana B-cell receptor-associated protein 31-like protein mRNA, complete cds [NM_112936]
A_84_P10415	NM_179463	1.45955	Arabidopsis thaliana myrosinase-binding protein 2 mRNA, complete cds [NM_179463]
A_84_P766211	NM_122940	1.45657	Arabidopsis thaliana protein MTO1 responding up 1 mRNA, complete cds [NM_122940]
A_84_P10976	NM_101619	1.45379	Arabidopsis thaliana protein HUELLENLOS mRNA, complete cds [NM_101619]
A_84_P528554	NM_202277	1.45352	Arabidopsis thaliana Regulator of Vps4 mRNA, complete cds [NM_202277]
A_84_P52840	NM_115307	1.45313	Arabidopsis thaliana uncharacterized protein mRNA, complete cds [NM_115307]
A_84_P606349	NM_118988	1.45286	Arabidopsis thaliana uncharacterized protein mRNA, complete cds [NM_118988]
A_84_P786832	NM_179688	1.45167	Arabidopsis thaliana putative WRKY transcription factor 59 mRNA, complete cds [NM_179688]
A_84_P12619	NM_103561	1.45	Arabidopsis thaliana bidirectional amino acid transporter SIAR1 mRNA, complete cds [NM_103561]
A_84_P18036	NM_106601	1.44895	Arabidopsis thaliana glyceraldehyde-3-phosphate dehydrogenase GAPCP1 mRNA, complete cds [NM_106601]
A_84_P56360	NM_125083	1.44711	Arabidopsis thaliana calmodulin-binding family protein mRNA, complete cds [NM_125083]
A_84_P156385	NM_001203703	1.44322	Arabidopsis thaliana Chalcone-flavanone isomerase family protein mRNA, complete cds [NM_001203703]
A_84_P22852	NM_100034	1.44225	Arabidopsis thaliana transcription factor ASG4 mRNA, complete cds [NM_100034]
A_84_P11556	NP454661	1.44186	GB
A_84_P238463	NM_111949	1.4411	Arabidopsis thaliana 60S ribosomal protein L41 mRNA, complete cds [NM_111949]
A_84_P763873	DR383845	1.43997	11451345 CERES-AN65 Arabidopsis thaliana cDNA clone 1336946 3', mRNA sequence [DR383845]
A_84_P754779	EF182939	1.43548	Arabidopsis thaliana clone asmbl_3689 unknown mRNA sequence [EF182939]
A_84_P12794	NM_115606	1.43444	Arabidopsis thaliana catalytic/ metal ion binding / metalloendopeptidase/ zinc ion binding protein mRNA, complete cds [NM_115606]
A_84_P815691	NM_114827	1.43379	Arabidopsis thaliana CLAVATA1-related receptor kinase-like protein mRNA, complete cds [NM_114827]
A_84_P153815	NM_125611	1.43336	Arabidopsis thaliana uncharacterized protein mRNA, complete cds [NM_125611]
A_84_P564195	NM_129851	1.43189	Arabidopsis thaliana basic secretory protein family protein mRNA, complete cds [NM_129851]
A_84_P757847	NM_001084554	1.43135	Arabidopsis thaliana uncharacterized protein mRNA, complete cds [NM_001084554]
A_84_P284990	NM_117652	1.43069	Arabidopsis thaliana uncharacterized protein mRNA, complete cds [NM_117652]
A_84_P115562	NM_105992	1.43034	Arabidopsis thaliana Kunitz family trypsin and protease inhibitor protein mRNA, complete cds [NM_105992]
A_84_P863362	AV805985	1.43012	Rep: Endoplasmin homolog precursor - Arabidopsis thaliana (Mouse-ear cress), partial (35%) [TC406730]
A_84_P18571	NM_118695	1.42989	Arabidopsis thaliana mediator of RNA polymerase II transcription subunit 36a mRNA, complete cds [NM_118695]
A_84_P595402	NM_130247	1.42777	Arabidopsis thaliana transcription factor bHLH70 mRNA, complete cds [NM_130247]
A_84_P800343	TC399172	1.42667	Rep: LOC733437 protein - Xenopus laevis (African clawed frog), partial (5%) [TC399172]
A_84_P92099	NM_128848	1.42652	Arabidopsis thaliana TRAF-like family protein mRNA, complete cds [NM_128848]
A_84_P581126	NM_130232	1.42438	Arabidopsis thaliana CCT motif family protein mRNA, complete cds [NM_130232]
A_84_P52140	NM_202179	1.42372	Arabidopsis thaliana RING/U-box domain-containing protein mRNA, complete cds [NM_202179]
A_84_P829954	NM_102083	1.42359	Arabidopsis thaliana RNA recognition motif-containing protein mRNA, complete cds [NM_102083]
A_84_P10549	NM_105913	1.42349	Arabidopsis thaliana putative receptor-like protein kinase mRNA, complete cds [NM_105913]
A_84_P23833	NM_101303	1.42228	Arabidopsis thaliana UDP-galactose transporter 3 mRNA, complete cds [NM_101303]
A_84_P762484	NM_001125114	1.42219	Arabidopsis thaliana uncharacterized protein mRNA, complete cds [NM_001125114]
A_84_P79989	NM_119097	1.41969	Arabidopsis thaliana uncharacterized protein mRNA, complete cds [NM_119097]
A_84_P23423	NM_121440	1.41851	Arabidopsis thaliana ubiquitin-like superfamily protein mRNA, complete cds [NM_121440]
A_84_P535484	NM_100182	1.41239	Arabidopsis thaliana phototropic-responsive NPH3 family protein mRNA, complete cds [NM_100182]
A_84_P828934	NM_116376	1.41098	Arabidopsis thaliana transcription factor bHLH57 mRNA, complete cds [NM_116376]
A_84_P13952	NM_121095	1.41035	Arabidopsis thaliana transcription factor bHLH61 mRNA, complete cds [NM_121095]
A_84_P584967	NM_118508	1.40903	Arabidopsis thaliana uncharacterized protein mRNA, complete cds [NM_118508]
A_84_P131376	NM_121924	1.4072	Arabidopsis thaliana uncharacterized protein mRNA, complete cds [NM_121924]
A_84_P768280	NM_001036943	1.40663	Arabidopsis thaliana defensin-like protein 308 mRNA, complete cds [NM_001036943]
A_84_P13926	NM_120323	1.40627	Arabidopsis thaliana 60S ribosomal protein L36-3 mRNA, complete cds [NM_120323]
A_84_P807987	TA27278_3702	1.40309	Rep: NADH dehoydrogenase - Arabidopsis thaliana (Mouse-ear cress), partial (70%) [TC389855]
A_84_P21869	NM_106418	1.40276	Arabidopsis thaliana auxin influx carrier LAX3 mRNA, complete cds [NM_106418]
A_84_P814618	NM_122198	1.40259	Arabidopsis thaliana ring finger and CHY zinc finger domain-containing protein 1 mRNA, complete cds [NM_122198]
A_84_P760940	NM_115460	1.40017	Arabidopsis thaliana 60S ribosomal protein L41 mRNA, complete cds [NM_115460]
A_84_P22436	NM_120268	1.39854	Arabidopsis thaliana putative WRKY transcription factor 62 mRNA, complete cds [NM_120268]
A_84_P17344	NM_127846	1.39584	Arabidopsis thaliana 1-aminocyclopropane-1-carboxylate synthase mRNA, complete cds [NM_127846]
A_84_P12814	NM_116125	1.39347	Arabidopsis thaliana DNAJ heat shock protein ATERDJ3B mRNA, complete cds [NM_116125]
A_84_P10892	NM_115353	1.39115	Arabidopsis thaliana protein PDI-like 1-3 mRNA, complete cds [NM_115353]
A_84_P21997	NM_129782	1.38927	Arabidopsis thaliana squamosa promoter-binding-like protein 9 mRNA, complete cds [NM_129782]
A_84_P541229	NM_180243	1.38543	Arabidopsis thaliana polyketide cyclase/dehydrase and lipid transport superfamily protein mRNA, complete cds [NM_180243]
A_84_P258560	NM_124879	1.38434	Arabidopsis thaliana uncharacterized protein mRNA, complete cds [NM_124879]
A_84_P70894	NM_120262	1.38403	Arabidopsis thaliana ovate family protein 1 mRNA, complete cds [NM_120262]
A_84_P16296	NM_129275	1.38225	Arabidopsis thaliana ribosomal protein L11 family protein mRNA, complete cds [NM_129275]
A_84_P762563	CB255468	1.3806	40-E015393-019-006-P09-T7R MPIZ-ADIS-019 Arabidopsis thaliana cDNA clone MPIZp768P096Q 5-PRIME, mRNA sequence [CB255468]
A_84_P11194	NM_123806	1.3803	Arabidopsis thaliana FAD-binding Berberine family protein mRNA, complete cds [NM_123806]
A_84_P524641	NM_120128	1.3794	Arabidopsis thaliana uncharacterized protein mRNA, complete cds [NM_120128]
A_84_P605545	NM_121437	1.37888	Arabidopsis thaliana uncharacterized protein mRNA, complete cds [NM_121437]
A_84_P14542	NM_001035585	1.37887	Arabidopsis thaliana MYB-like transcription factor mRNA, complete cds [NM_001035585]
A_84_P64944	NM_116324	1.37549	Arabidopsis thaliana protein kinase family protein mRNA, complete cds [NM_116324]
A_84_P816470	TA32347_3702	1.37466
A_84_P827314	NM_117259	1.37356	Arabidopsis thaliana receptor-like cytosolic kinase ARCK1 mRNA, complete cds [NM_117259]
A_84_P206488	NM_103221	1.37333	Arabidopsis thaliana arabinogalactan protein 5 mRNA, complete cds [NM_103221]
A_84_P18353	NM_112832	1.37228	Arabidopsis thaliana cinnamyl alcohol dehydrogenase 4 mRNA, complete cds [NM_112832]
A_84_P764100	AY084567	1.37086	Arabidopsis thaliana clone 11205 mRNA, complete sequence [AY084567]
A_84_P23359	NM_120140	1.3686	Arabidopsis thaliana probable trehalose-phosphate phosphatase H mRNA, complete cds [NM_120140]
A_84_P124342	NM_125298	1.3666	Arabidopsis thaliana uncharacterized protein mRNA, complete cds [NM_125298]
A_84_P766880	NM_121380	1.36617	Arabidopsis thaliana pentatricopeptide repeat-containing protein mRNA, complete cds [NM_121380]
A_84_P279540	NM_119629	1.36497	Arabidopsis thaliana uncharacterized protein mRNA, complete cds [NM_119629]
A_84_P840959	NM_124650	1.36468	Arabidopsis thaliana copper transport family protein mRNA, complete cds [NM_124650]
A_84_P802667	NM_179266	1.36364	Arabidopsis thaliana basic helix-loop-helix domain-containing protein mRNA, complete cds [NM_179266]
A_84_P22243	NM_115428	1.36312	Arabidopsis thaliana UDP-glycosyltransferase 76F1 mRNA, complete cds [NM_115428]
A_84_P187184	NM_122529	1.36288	Arabidopsis thaliana TRAF-like family protein mRNA, complete cds [NM_122529]
A_84_P547017	NM_100274	1.36236	Arabidopsis thaliana dual specificity kinase 1 mRNA, complete cds [NM_100274]
A_84_P19225	NM_100611	1.36106	Arabidopsis thaliana proliferating cellular nuclear antigen 1 mRNA, complete cds [NM_100611]
A_84_P10477	NM_101178	1.35796	Arabidopsis thaliana cytochrome P450 71B2 mRNA, complete cds [NM_101178]
A_84_P15006	NM_124699	1.35779	Arabidopsis thaliana transcription factor TRY mRNA, complete cds [NM_124699]
A_84_P94599	NM_115487	1.353	Arabidopsis thaliana uncharacterized protein mRNA, complete cds [NM_115487]
A_84_P17533	NM_202738	1.35133	Arabidopsis thaliana Preprotein translocase Sec, Sec61-beta subunit protein mRNA, complete cds [NM_202738]
A_84_P282520	NM_112791	1.35087	Arabidopsis thaliana phragmoplast orienting kinesin 2 mRNA, complete cds [NM_112791]
A_84_P14472	NM_129260	1.34983	Arabidopsis thaliana phenylalanine ammonia-lyase 1 mRNA, complete cds [NM_129260]
A_84_P63250	NM_115200	1.34914	Arabidopsis thaliana uncharacterized protein mRNA, complete cds [NM_115200]
A_84_P16440	NM_111285	1.34792	Arabidopsis thaliana ankyrin repeat-containing protein mRNA, complete cds [NM_111285]
A_84_P829935	TA47044_3702	1.3479
A_84_P860286	NM_114370	1.34723	Arabidopsis thaliana serine carboxypeptidase-like 48 mRNA, complete cds [NM_114370]
A_84_P20632	NM_123328	1.34623	Arabidopsis thaliana cycling DOF factor 2 mRNA, complete cds [NM_123328]
A_84_P159095	NM_001036058	1.34471	Arabidopsis thaliana Beta-glucosidase, GBA2 type protein mRNA, complete cds [NM_001036058]
A_84_P16792	NM_121164	1.34403	Arabidopsis thaliana transcription factor HY5 mRNA, complete cds [NM_121164]
A_84_P858497	TC398683	1.34355	Rep: Fasciclin-like arabinogalactan protein 9 precursor - Arabidopsis thaliana (Mouse-ear cress), partial (31%) [TC398683]
A_84_P10466	NM_100920	1.34025	Arabidopsis thaliana germin-like protein 7 mRNA, complete cds [NM_100920]
A_84_P846870	NM_102366	1.34014	Arabidopsis thaliana nitrate-inducible, GARP-type transcriptional repressor 1-like protein mRNA, complete cds [NM_102366]
A_84_P18048	NM_103141	1.33932	Arabidopsis thaliana NAC domain containing protein 16 mRNA, complete cds [NM_103141]
A_84_P174931	NM_122200	1.33912	Arabidopsis thaliana probable glucuronoxylan glucuronosyltransferase F8H mRNA, complete cds [NM_122200]
A_84_P22560	NM_124293	1.33823	Arabidopsis thaliana DNA (cytosine-5)-methyltransferase 1 mRNA, complete cds [NM_124293]
A_84_P22549	NM_124005	1.33612	Arabidopsis thaliana putative WRKY transcription factor 8 mRNA, complete cds [NM_124005]
A_84_P826308	TA42192_3702	1.33609
A_84_P795530	NM_122144	1.33575	Arabidopsis thaliana uncharacterized protein mRNA, complete cds [NM_122144]
A_84_P12444	NM_105772	1.33559	Arabidopsis thaliana putative myb family transcription factor mRNA, complete cds [NM_105772]
A_84_P855175	TC396531	1.33438	Rep: Chromosome chr1 scaffold_180, whole genome shotgun sequence - Vitis vinifera (Grape), partial (35%) [TC396531]
A_84_P788379	NM_202584	1.33308	Arabidopsis thaliana RING/FYVE/PHD zinc finger-containing protein mRNA, complete cds [NM_202584]
A_84_P835624	NM_001202759	1.3326	Arabidopsis thaliana kinesin family protein mRNA, complete cds [NM_001202759]
A_84_P19058	NM_105927	1.33185	Arabidopsis thaliana cinnamyl-alcohol dehydrogenase mRNA, complete cds [NM_105927]
A_84_P16203	NM_103759	1.33063	Arabidopsis thaliana receptor for activated C kinase 1B mRNA, complete cds [NM_103759]
A_84_P15120	NM_103106	1.3303	Arabidopsis thaliana uncharacterized protein mRNA, complete cds [NM_103106]
A_84_P137179	NM_125649	1.32981	Arabidopsis thaliana uncharacterized protein mRNA, complete cds [NM_125649]
A_84_P85719	NM_114363	1.32551	Arabidopsis thaliana uncharacterized protein mRNA, complete cds [NM_114363]
A_84_P298464	NM_119586	1.32506	Arabidopsis thaliana leucine-rich repeat protein kinase family protein mRNA, complete cds [NM_119586]
A_84_P14516	NM_111409	1.32499	Arabidopsis thaliana receptor like protein 30 mRNA, complete cds [NM_111409]
A_84_P714440	AJ505688	1.32481	Arabidopsis thaliana partial putative U2 small nuclear RNA (U2 snRNA gene), clone Ath-191a, 5' end incomplete [AJ505688]
A_84_P17757	NM_121872	1.32477	Arabidopsis thaliana putative beta-amylase BMY3 mRNA, complete cds [NM_121872]
A_84_P22163	NM_101165	1.32171	Arabidopsis thaliana nitrate transporter2.5 mRNA, complete cds [NM_101165]
A_84_P14114	NM_126033	1.31948	Arabidopsis thaliana protein SHORT INTERNODES mRNA, complete cds [NM_126033]
A_84_P11283	NM_103694	1.31806	Arabidopsis thaliana uncharacterized protein mRNA, complete cds [NM_103694]
A_84_P17874	NM_125486	1.31581	Arabidopsis thaliana P-loop containing nucleoside triphosphate hydrolases superfamily protein mRNA, complete cds [NM_125486]
A_84_P101246	NM_122158	1.31483	Arabidopsis thaliana uncharacterized protein mRNA, complete cds [NM_122158]
A_84_P519046	NM_111779	1.31478	Arabidopsis thaliana uncharacterized protein mRNA, complete cds [NM_111779]
A_84_P21523	NM_101698	1.31434	Arabidopsis thaliana transcription factor BEE 1 mRNA, complete cds [NM_101698]
A_84_P850782	H36258	1.31385	Rep: Probable cysteine proteinase At4g11310 precursor - Arabidopsis thaliana (Mouse-ear cress), partial (28%) [TC393194]
A_84_P17328	NM_129492	1.31283	Arabidopsis thaliana ABC transporter G family member 1 mRNA, complete cds [NM_129492]
A_84_P17148	NM_100070	1.31106	Arabidopsis thaliana subtilisin-like serine protease SBT1.1 mRNA, complete cds [NM_100070]
A_84_P23828	NM_106387	1.30918	Arabidopsis thaliana amino acid permease 3 mRNA, complete cds [NM_106387]
A_84_P856901	NM_121608	1.30905	Arabidopsis thaliana uncharacterized protein mRNA, complete cds [NM_121608]
A_84_P56160	NM_120860	1.30868	Arabidopsis thaliana formin-like protein 19 mRNA, complete cds [NM_120860]
A_84_P220678	NM_124447	1.30836	Arabidopsis thaliana hydroxysteroid dehydrogenase 4 mRNA, complete cds [NM_124447]
A_84_P14186	NM_001160832	1.30579	Arabidopsis thaliana atypical dual-speci###city phosphatase 1 mRNA, complete cds [NM_001160832]
A_84_P119892	NM_117875	1.30329	Arabidopsis thaliana uncharacterized protein mRNA, complete cds [NM_117875]
A_84_P94969	NM_001203316	1.30282	Arabidopsis thaliana uncharacterized protein mRNA, complete cds [NM_001203316]
A_84_P83479	NM_179618	1.30183	Arabidopsis thaliana Bifunctional inhibitor/lipid-transfer protein/seed storage 2S albumin superfamily protein mRNA, complete cds [NM_179618]
A_84_P10999	NM_202870	1.29987	Arabidopsis thaliana ethylene-responsive transcription factor CRF2 mRNA, complete cds [NM_202870]
A_84_P226889	NM_118119	1.29794	Arabidopsis thaliana VQ motif-containing protein mRNA, complete cds [NM_118119]
A_84_P236583	NM_104974	1.29724	Arabidopsis thaliana putative aminotransferase ACS10 mRNA, complete cds [NM_104974]
A_84_P22171	NM_113294	1.29707	Arabidopsis thaliana DNA topoisomerase 2 mRNA, complete cds [NM_113294]
A_84_P193384	NM_148168	1.29696	Arabidopsis thaliana phototropic-responsive NPH3-like protein mRNA, complete cds [NM_148168]
A_84_P17844	NM_124711	1.29541	Arabidopsis thaliana putative inactive receptor kinase mRNA, complete cds [NM_124711]
A_84_P19644	NM_121739	1.29537	Arabidopsis thaliana glutamate decarboxylase 1 mRNA, complete cds [NM_121739]
A_84_P17780	NM_122689	1.29465	Arabidopsis thaliana 40S ribosomal protein S24-2 mRNA, complete cds [NM_122689]
A_84_P765764	NM_001125554	1.29462	Arabidopsis thaliana uncharacterized protein mRNA, complete cds [NM_001125554]
A_84_P81409	NM_112433	1.29317	Arabidopsis thaliana uncharacterized protein mRNA, complete cds [NM_112433]
A_84_P582075	NM_112273	1.29314	Arabidopsis thaliana uncharacterized protein mRNA, complete cds [NM_112273]
A_84_P16823	NM_001197953	1.29136	Arabidopsis thaliana protein LHY mRNA, complete cds [NM_001197953]
A_84_P750611	NM_103903	1.29107	Arabidopsis thaliana NB-ARC domain-containing disease resistance protein mRNA, complete cds [NM_103903]
A_84_P114232	NM_125934	1.29097	Arabidopsis thaliana histone H3.1 mRNA, complete cds [NM_125934]
A_84_P860356	NM_106740	1.29026	Arabidopsis thaliana chaperone protein dnaJ 8 mRNA, complete cds [NM_106740]
A_84_P69014	NM_124518	1.2899	Arabidopsis thaliana uncharacterized protein mRNA, complete cds [NM_124518]
A_84_P17868	NM_125358	1.28801	Arabidopsis thaliana putative receptor like kinase mRNA, complete cds [NM_125358]
A_84_P19869	NM_100283	1.28742	Arabidopsis thaliana BRCT-associated RING-finger domain-containing protein mRNA, complete cds [NM_100283]
A_84_P186484	TC398910	1.28698	Rep: protein binding / zinc ion binding - Arabidopsis thaliana, partial (89%) [TC398910]
A_84_P18064	NM_101427	1.2866	Arabidopsis thaliana auxin-responsive protein IAA5 mRNA, complete cds [NM_101427]
A_84_P85229	NM_118971	1.28451	Arabidopsis thaliana uncharacterized protein mRNA, complete cds [NM_118971]
A_84_P18515	NM_116854	1.28308	Arabidopsis thaliana cysteine-rich secretory proteins, antigen 5 and pathogenesis-related protein 1 domain-containing protein mRNA, complete cds [NM_116854]
A_84_P14948	NM_123085	1.28214	Arabidopsis thaliana MYB family transcription factor Circadian 1 mRNA, complete cds [NM_123085]
A_84_P15205	NM_101505	1.28057	Arabidopsis thaliana organic cation/carnitine transporter 3 mRNA, complete cds [NM_101505]
A_84_P598030	NM_128683	1.27795	Arabidopsis thaliana CDT1-like protein a mRNA, complete cds [NM_128683]
A_84_P803652	AV797782	1.27778	AV797782 RAFL9 Arabidopsis thaliana cDNA clone RAFL09-13-L09 3', mRNA sequence [AV797782]
A_84_P238183	NM_113293	1.27767	Arabidopsis thaliana F-box/kelch-repeat protein mRNA, complete cds [NM_113293]
A_84_P307440	NM_148105	1.277	Arabidopsis thaliana C3H4 type zinc finger protein mRNA, complete cds [NM_148105]
A_84_P88029	NM_112617	1.27655	Arabidopsis thaliana TRAF-like family protein mRNA, complete cds [NM_112617]
A_84_P23452	NM_122615	1.27648	Arabidopsis thaliana Prefoldin chaperone subunit family protein mRNA, complete cds [NM_122615]
A_84_P13987	NM_122428	1.2753	Arabidopsis thaliana ethylene-responsive transcription factor ERF003 mRNA, complete cds [NM_122428]
A_84_P711052	BP570836	1.2744	BP570836 RAFL14 Arabidopsis thaliana cDNA clone RAFL14-74-A15 3', mRNA sequence [BP570836]
A_84_P175914	NM_116420	1.27382	Arabidopsis thaliana systemic acquired resistance (SAR) regulator protein NIMIN-1-like protein mRNA, complete cds [NM_116420]
A_84_P124252	NM_129666	1.27352	Arabidopsis thaliana calmodulin binding protein 25 mRNA, complete cds [NM_129666]
A_84_P840186	NM_114707	1.27227	Arabidopsis thaliana uncharacterized protein mRNA, complete cds [NM_114707]
A_84_P14105	NM_125804	1.27163	Arabidopsis thaliana Non-specific lipid-transfer protein-like protein mRNA, complete cds [NM_125804]
A_84_P21894	NM_105547	1.27018	Arabidopsis thaliana phosphate transporter PHO1-1 mRNA, complete cds [NM_105547]
A_84_P15613	NM_115249	1.26928	Arabidopsis thaliana 40S ribosomal protein S21-1 mRNA, complete cds [NM_115249]
A_84_P69564	NM_113066	1.26867	Arabidopsis thaliana uncharacterized protein mRNA, complete cds [NM_113066]
A_84_P516786	NM_123937	1.26754	Arabidopsis thaliana haloacid dehalogenase-like hydrolase (HAD) superfamily protein mRNA, complete cds [NM_123937]
A_84_P861057	NM_101083	1.267	Arabidopsis thaliana nitrate transporter 1.1 mRNA, complete cds [NM_101083]
A_84_P22650	NM_122081	1.26639	Arabidopsis thaliana plant invertase/pectin methylesterase inhibitor domain-containing protein mRNA, complete cds [NM_122081]
A_84_P859782	NM_105947	1.26466	Arabidopsis thaliana TIR-NBS class of disease resistance protein mRNA, complete cds [NM_105947]
A_84_P16008	NM_126110	1.26429	Arabidopsis thaliana DNA polymerase alpha catalytic subunit mRNA, complete cds [NM_126110]
A_84_P563858	NM_119996	1.2633	Arabidopsis thaliana nodule inception protein-like protein 3 mRNA, complete cds [NM_119996]
A_84_P788517	NM_127197	1.26329	Arabidopsis thaliana minichromosome maintenance protein 4 mRNA, complete cds [NM_127197]
A_84_P750540	AK229773	1.26153	Arabidopsis thaliana mRNA for hypothetical protein, complete cds, clone: RAFL21-67-K19 [AK229773]
A_84_P11686	NM_111869	1.26116	Arabidopsis thaliana phenylalanine ammonia-lyase 4 mRNA, complete cds [NM_111869]
A_84_P17802	NM_123525	1.26114	Arabidopsis thaliana cation/H(+) antiporter 18 mRNA, complete cds [NM_123525]
A_84_P14874	NM_104955	1.26093	Arabidopsis thaliana plant invertase/pectin methylesterase inhibitor domain-containing protein mRNA, complete cds [NM_104955]
A_84_P21958	NM_129912	1.26063	Arabidopsis thaliana trypsin inhibitor protein 1 mRNA, complete cds [NM_129912]
A_84_P294124	NM_115096	1.26001	Arabidopsis thaliana uncharacterized protein mRNA, complete cds [NM_115096]
A_84_P19401	NM_115345	1.25936	Arabidopsis thaliana uncharacterized protein mRNA, complete cds [NM_115345]
A_84_P17906	NM_203057	1.25772	Arabidopsis thaliana prenylcysteine methylesterase mRNA, complete cds [NM_203057]
A_84_P14680	NM_115496	1.25759	Arabidopsis thaliana two-component response regulator ARR17 mRNA, complete cds [NM_115496]
A_84_P14389	NM_127525	1.25702	Arabidopsis thaliana protein arginine N-methyltransferase 1 mRNA, complete cds [NM_127525]
A_84_P805073	TA25819_3702	1.25557
A_84_P22440	NM_120360	1.25532	Arabidopsis thaliana DNA topoisomerase 6 subunit A mRNA, complete cds [NM_120360]
A_84_P12525	NM_130355	1.25513	Arabidopsis thaliana glutaredoxin-C13 mRNA, complete cds [NM_130355]
A_84_P609769	NM_115330	1.25485	Arabidopsis thaliana uncharacterized protein mRNA, complete cds [NM_115330]
A_84_P847314	NM_180129	1.25456	Arabidopsis thaliana protein CCA1 mRNA, complete cds [NM_180129]
A_84_P860828	BE037695	1.25433	Rep: Vegetative storage protein Vsp2 - Arabidopsis thaliana (Mouse-ear cress), partial (36%) [TC400742]
A_84_P546946	NM_124334	1.25422	Arabidopsis thaliana putative methyltransferase family protein mRNA, complete cds [NM_124334]
A_84_P12178	NM_104490	1.25371	Arabidopsis thaliana Leucine-rich repeat transmembrane protein kinase mRNA, complete cds [NM_104490]
A_84_P13438	NM_128601	1.25296	Arabidopsis thaliana trans-cinnamate 4-monooxygenase mRNA, complete cds [NM_128601]
A_84_P14509	NM_128469	1.2514	Arabidopsis thaliana glutamate receptor 2.7 mRNA, complete cds [NM_128469]
A_84_P14149	NM_127335	1.25061	Arabidopsis thaliana histidine kinase 1 mRNA, complete cds [NM_127335]
A_84_P21763	NM_104840	1.24914	Arabidopsis thaliana 60S ribosomal protein L3-2 mRNA, complete cds [NM_104840]
A_84_P759573	NM_113651	1.24862	Arabidopsis thaliana histone H3 mRNA, complete cds [NM_113651]
A_84_P754199	DQ108876	1.24784	Arabidopsis thaliana clone 7553 mRNA sequence [DQ108876]
A_84_P15873	NM_122295	1.24636	Arabidopsis thaliana 60S ribosomal protein L13-3 mRNA, complete cds [NM_122295]
A_84_P805915	NM_202414	1.24624	Arabidopsis thaliana Isochorismate synthase 1 mRNA, complete cds [NM_202414]
A_84_P17099	NM_103008	1.24567	Arabidopsis thaliana SBP (S-ribonuclease binding protein) family protein mRNA, complete cds [NM_103008]
A_84_P19402	NM_115364	1.24566	Arabidopsis thaliana uncharacterized protein mRNA, complete cds [NM_115364]
A_84_P752600	NM_001036066	1.24533	Arabidopsis thaliana alkaline/neutral invertase CINV1 mRNA, complete cds [NM_001036066]
A_84_P16898	NM_124708	1.24327	Arabidopsis thaliana ethylene-responsive transcription factor CRF3 mRNA, complete cds [NM_124708]
A_84_P19979	NM_105329	1.2424	Arabidopsis thaliana 60S ribosomal protein L10-3 mRNA, complete cds [NM_105329]
A_84_P835009	NM_100790	1.23959	Arabidopsis thaliana histone H3 mRNA, complete cds [NM_100790]
A_84_P824053	NM_125637	1.23943	Arabidopsis thaliana cycling DOF factor 1 mRNA, complete cds [NM_125637]
A_84_P11010	NM_118747	1.23897	Arabidopsis thaliana beta-galactosidase 12 mRNA, complete cds [NM_118747]
A_84_P22159	NM_112149	1.23882	Arabidopsis thaliana ABC transporter C family member 7 mRNA, complete cds [NM_112149]
A_84_P512287	NM_122222	1.23776	Arabidopsis thaliana uncharacterized protein mRNA, complete cds [NM_122222]
A_84_P23440	NM_122279	1.23761	Arabidopsis thaliana 40S ribosomal protein S11-3 mRNA, complete cds [NM_122279]
A_84_P292994	NM_117367	1.23653	Arabidopsis thaliana putative auxin-responsive protein mRNA, complete cds [NM_117367]
A_84_P13906	NM_117587	1.2362	Arabidopsis thaliana 60S ribosomal protein L27-3 mRNA, complete cds [NM_117587]
A_84_P501191	NM_201818	1.2362	Arabidopsis thaliana uncharacterized protein mRNA, complete cds [NM_201818]
A_84_P17369	NM_111831	1.23614	Arabidopsis thaliana calcineurin-like metallo-phosphoesterase-like protein mRNA, complete cds [NM_111831]
A_84_P289644	NM_106175	1.23541	Arabidopsis thaliana uncharacterized protein mRNA, complete cds [NM_106175]
A_84_P14090	NM_125462	1.23526	Arabidopsis thaliana homeobox-leucine zipper protein REVOLUTA mRNA, complete cds [NM_125462]
A_84_P22634	NM_121557	1.23478	Arabidopsis thaliana biotin carboxyl carrier protein 2 mRNA, complete cds [NM_121557]
A_84_P10199	NM_102190	1.23389	Arabidopsis thaliana 40S ribosomal protein S27a-1 mRNA, complete cds [NM_102190]
A_84_P16441	NM_111581	1.23332	Arabidopsis thaliana putative pectate lyase 8 mRNA, complete cds [NM_111581]
A_84_P526212	NM_114555	1.23061	Arabidopsis thaliana uncharacterized protein mRNA, complete cds [NM_114555]
A_84_P515865	NM_180545	1.22885	Arabidopsis thaliana heavy-metal-associated domain-containing protein mRNA, complete cds [NM_180545]
A_84_P11359	NM_105124	1.22788	Arabidopsis thaliana DEK, chromatin associated protein mRNA, complete cds [NM_105124]
A_84_P219958	NM_123640	1.22753	Arabidopsis thaliana leucine carboxyl methyltransferase mRNA, complete cds [NM_123640]
A_84_P601782	NM_115427	1.22673	Arabidopsis thaliana uncharacterized protein mRNA, complete cds [NM_115427]
A_84_P168693	NM_001085250	1.22672	Arabidopsis thaliana leucine-rich repeat-containing protein mRNA, complete cds [NM_001085250]
A_84_P11118	NM_121077	1.22618	Arabidopsis thaliana histone H3 mRNA, complete cds [NM_121077]
A_84_P169033	NM_105269	1.22613	Arabidopsis thaliana thioredoxin-dependent peroxidase 2 mRNA, complete cds [NM_105269]
A_84_P16138	NM_102806	1.22586	Arabidopsis thaliana FAD-binding Berberine family protein mRNA, complete cds [NM_102806]
A_84_P193004	NM_114372	1.22543	Arabidopsis thaliana 40S ribosomal protein S20-1 mRNA, complete cds [NM_114372]
A_84_P145899	NM_001035596	1.2252	Arabidopsis thaliana polyketide cyclase/dehydrase and lipid transport superfamily protein mRNA, complete cds [NM_001035596]
A_84_P191914	NM_127704	1.22254	Arabidopsis thaliana B-box zinc finger family protein mRNA, complete cds [NM_127704]
A_84_P12645	NM_111074	1.22149	Arabidopsis thaliana 40S ribosomal protein S19-1 mRNA, complete cds [NM_111074]
A_84_P610339	NM_179512	1.22141	Arabidopsis thaliana HRD1-like protein mRNA, complete cds [NM_179512]
A_84_P22425	NM_117791	1.22094	Arabidopsis thaliana leucine-rich repeat (LRR) family protein mRNA, complete cds [NM_117791]
A_84_P18023	NM_102125	1.22083	Arabidopsis thaliana 40S ribosomal protein S18 mRNA, complete cds [NM_102125]
A_84_P762938	DQ108837	1.21989	Arabidopsis thaliana clone 29898 mRNA sequence [DQ108837]
A_84_P304680	NM_001202713	1.21988	Arabidopsis thaliana BTB/POZ domain-containing protein mRNA, complete cds [NM_001202713]
A_84_P755365	NM_129695	1.21858	Arabidopsis thaliana response regulator 3 mRNA, complete cds [NM_129695]
A_84_P19210	NM_130204	1.21782	Arabidopsis thaliana putative WRKY transcription factor 46 mRNA, complete cds [NM_130204]
A_84_P750646	NM_104684	1.21627	Arabidopsis thaliana MADS-box family protein mRNA, complete cds [NM_104684]
A_84_P10899	NM_115492	1.21612	Arabidopsis thaliana 40S ribosomal protein S26-3 mRNA, complete cds [NM_115492]
A_84_P594084	NM_124601	1.21473	Arabidopsis thaliana chromosome transmission fidelity protein 8 domain-containing protein mRNA, complete cds [NM_124601]
A_84_P577248	NM_148455	1.2146	Arabidopsis thaliana phloem protein 2-A10 mRNA, complete cds [NM_148455]
A_84_P14507	NM_128010	1.21378	Arabidopsis thaliana replicon protein A2 mRNA, complete cds [NM_128010]
A_84_P11207	NM_102690	1.21252	Arabidopsis thaliana protein SMALL AUXIN UPREGULATED 66 mRNA, complete cds [NM_102690]
A_84_P250915	NM_115930	1.21164	Arabidopsis thaliana spindle and kinetochore-associated protein 1-like protein mRNA, complete cds [NM_115930]
A_84_P500157	NM_104193	1.20598	Arabidopsis thaliana Dynamin related protein 5A mRNA, complete cds [NM_104193]
A_84_P520804	NM_111476	1.20426	Arabidopsis thaliana FAF family protein mRNA, complete cds [NM_111476]
A_84_P558862	NM_129527	1.20373	Arabidopsis thaliana protein rotundifolia like 8 mRNA, complete cds [NM_129527]
A_84_P15035	NM_125466	1.20322	Arabidopsis thaliana Anion-transporting ATPase mRNA, complete cds [NM_125466]
A_84_P767209	NM_180425	1.20279	Arabidopsis thaliana protein LHY/CCA1-like 1 mRNA, complete cds [NM_180425]
A_84_P506024	NM_120859	1.20167	Arabidopsis thaliana formin-like protein 16 mRNA, complete cds [NM_120859]
A_84_P13040	NM_122389	1.2016	Arabidopsis thaliana basic leucine zipper 9 mRNA, complete cds [NM_122389]
A_84_P172581	NM_111215	1.20001	Arabidopsis thaliana ARM repeat superfamily protein mRNA, complete cds [NM_111215]
A_84_P810955	NM_124257	1.19986	Arabidopsis thaliana phototropic-responsive NPH3 protein mRNA, complete cds [NM_124257]
A_84_P704289	BU917443	1.19842	JKHRO2B03 Size-selected small cDNAs of Arabidopsis thaliana Arabidopsis thaliana cDNA clone JKHRO2B03, mRNA sequence [BU917443]
A_84_P787694	NM_106593	1.19785	Arabidopsis thaliana ALA-interacting subunit 5 mRNA, complete cds [NM_106593]
A_84_P13015	NM_121294	1.19768	Arabidopsis thaliana histone H3-like 4 mRNA, complete cds [NM_121294]
A_84_P22043	NM_129311	1.19586	Arabidopsis thaliana origin recognition complex subunit 2 mRNA, complete cds [NM_129311]
A_84_P16871	NM_123948	1.19388	Arabidopsis thaliana protein MATERNAL EFFECT EMBRYO ARREST 62 mRNA, complete cds [NM_123948]
A_84_P15389	NM_128510	1.19102	Arabidopsis thaliana proliferating cell nuclear antigen 2 mRNA, complete cds [NM_128510]
A_84_P824802	NM_130000	1.19064	Arabidopsis thaliana cysteine/histidine-rich C1 domain-containing protein mRNA, complete cds [NM_130000]
A_84_P13779	NM_116565	1.1889	Arabidopsis thaliana cyclin D6-1 mRNA, complete cds [NM_116565]
A_84_P175681	NM_128551	1.18626	Arabidopsis thaliana protein SMAX1-like 7 mRNA, complete cds [NM_128551]
A_84_P17167	NM_105932	1.18596	Arabidopsis thaliana eukaryotic initiation factor 4A-3 mRNA, complete cds [NM_105932]
A_84_P17247	NM_128714	1.18559	Arabidopsis thaliana glutathione peroxidase GPx mRNA, complete cds [NM_128714]
A_84_P16520	NM_100144	1.18444	Arabidopsis thaliana probable beta-D-xylosidase 2 mRNA, complete cds [NM_100144]
A_84_P19824	NM_127342	1.18168	Arabidopsis thaliana DNAJ heat shock N-terminal domain-containing protein mRNA, complete cds [NM_127342]
A_84_P730385	CK120222	1.18061	208f08.p1 AtM1 Arabidopsis thaliana cDNA clone MPMGp2011F08208 5-PRIME, mRNA sequence [CK120222]
A_84_P816501	NM_001084380	1.18028	Arabidopsis thaliana AP2-like ethylene-responsive transcription factor WRI4 mRNA, complete cds [NM_001084380]
A_84_P816349	NM_001198007	1.17917	Arabidopsis thaliana calreticulin-3 mRNA, complete cds [NM_001198007]
A_84_P141109	NM_202911	1.17887	Arabidopsis thaliana sequence-specific DNA binding transcription factor mRNA, complete cds [NM_202911]
A_84_P863140	NM_123567	1.17825	Arabidopsis thaliana Luminal-binding protein 2 mRNA, complete cds [NM_123567]
A_84_P12285	NM_103526	1.17678	Arabidopsis thaliana uncharacterized protein mRNA, complete cds [NM_103526]
A_84_P16562	NM_115313	1.17556	Arabidopsis thaliana histone H2A 11 mRNA, complete cds [NM_115313]
A_84_P831367	NM_101310	1.17505	Arabidopsis thaliana glyoxal oxidase-related protein mRNA, complete cds [NM_101310]
A_84_P558224	NM_117692	1.17288	Arabidopsis thaliana uncharacterized protein mRNA, complete cds [NM_117692]
A_84_P154605	NM_106512	1.17192	Arabidopsis thaliana DNA polymerase delta 3 mRNA, complete cds [NM_106512]
A_84_P512592	NM_202310	1.17177	Arabidopsis thaliana 60S ribosomal protein L41 mRNA, complete cds [NM_202310]
[truncated: 1,279 more rows]

## Sheet: Kin and BA same directions 
Genes up- or down regulated to the same directions both after kinetin (Kin) and benzyladenine (BA) treatments
[truncated: 148 more rows]

[truncated: 1 more sheets: Kin and BA opposite directions ]
