# Supplementary material for: Diverse Effect of Two Cytokinins, Kinetin and Benzyladenine, on Plant Development, Biotic Stress Tolerance, and Gene Expression
Source: Life (Basel). 2021 Dec 15;11(12):1404. doi: 10.3390/life11121404 (PMC8706806; doi:10.3390/life11121404)
Supplement: Supplementary file 1 [file life-11-01404-s001.zip › Table S3.xlsx]

## Sheet: Legend
Supplementary Table S3. Comparison of benzyladenine (BA) and kinetin (KIN) induced Arabidopsis gene expression results with previously published cytokinin-responsive gene lists.
BA and Kin induced Arabidopsis gene expression results from Supplementary Table 1 were compared with gene lists from publications that summarizing several microarray or RNA seq experiments.

## Sheet: 1
Comparison of benzyladenine (BA) and kinetin (KIN) induced Arabidopsis gene expression results with TOP 25 cytokinin regulated genes derived from a meta analysis across selected transcript profiling experiments performed with Affymetrix ATH1 arrays.
a Arabidopsis TAIR gene identifiers (www.arabidopsis.org)
b TOP 25 cytokinin induced gene list derived from Brenner, W. G, et al. Gene regulation by cytokinin in Arabidopsis. Front Plant Sci 3, 8. 2012 (Table 3)
c benzyladenine (BA) induced gene expression results from Supplementary Table 1
d kinetin (KIN) induced gene expression results from Supplementary Table 1
e common abbreviations of Arabidopsis gene names
red numbers correspond to up-regulated genes, green numbers to down-regulated genes.
	AGIa	TOP25 average ratiob	BA c	KINd	Gene symbole	Description
1	AT3G48100	7.56	12.3174		ARR5	two-component response regulator ARR5
2	AT1G74890	6.9	13.6899		ARR15	two-component response regulator ARR15
3	AT2G40670	5.37	2.81495		ARR16	two-component response regulator ARR16
4	AT5G62920	5.34	21.6983		ARR6	two-component response regulator ARR6
5	AT1G19050	4.96	10.7652		ARR7	two-component response regulator ARR7
6	AT1G16530	3.11	3.68818		ASL9	ASYMMETRIC LEAVES 2-like 9
7	AT2G17820	2.98	2.37942		AHK1	histidine kinase 1
8	AT1G10470	2.74	5.72138		ARR4	two-component response regulator ARR4
9	AT2G41310	2.72	2.32718		ARR8	response regulator 3
10	AT5G19260	2.72	2.18897			uncharacterized protein
11	AT3G57040	2.55	7.10831		ARR9	two-component response regulator ARR9
12	AT5G05860	2.47	4.75527		UGT76C2	cytokinin-N-glucosyltransferase 2
13	AT2G01830	2.35	7.87291		CRE1/AHK4	histidine kinase 4
14	AT1G75450	2.24	0.265253		CKX5	cytokinin dehydrogenase 5
15	AT4G23750	2.22	2.46207		CRF2	ethylene-responsive transcription factor CRF2
16	AT3G62930	2.19	5.19337			monothiol glutaredoxin-S6
17	AT2G30540	1.99	3.17558			monothiol glutaredoxin-S9
18	AT1G75440	2.35		0.495233	UBC16	putative ubiquitin-conjugating enzyme E2 16
19	AT1G13420	8.2			ST4B	sulfotransferase 4B
20	AT1G67110	6.45			CYP735A2	cytokinin hydroxylase
21	AT2G25160	5.16			CYP82F1	cytochrome P450, family 82, subfamily F, polypeptide 1
22	AT4G29740	3.48			CKX4	cytokinin dehydrogenase 4
23	AT4G03610	2.92				metallo-hydrolase/oxidoreductase superfamily protein
24	AT2G46310	2.64			CRF5	ethylene-responsive transcription factor CRF5
25	AT2G40230	2.26				putative CoA-dependent acyltransferase

## Sheet: 2
Comparison of benzyladenine (BA) and kinetin (KIN) induced Arabidopsis gene expression results with TOP 25 cytokinin regulated genes derived from a meta analysis across selected transcript profiling experiments performed with CATMA microarray .
a Arabidopsis TAIR gene identifiers (www.arabidopsis.org)
b TOP 25 cytokinin induced gene list derived from Brenner WG and Schmülling T (2015) Summarizing and exploring data of a decade of cytokinin-related transcriptomics. Front. Plant Sci. 6:29.(Table 1)
c benzyladenine (BA) induced gene expression results from Supplementary Table 1
d kinetin (KIN) induced gene expression results from Supplementary Table 1
e common abbreviations of Arabidopsis gene names
red numbers correspond to up-regulated genes, green numbers to down-regulated genes.
	AGIa	TOP25 average ratiob	BA c	KINd	Gene symbol	Description
1	AT1G19050	10.33	10.7652		ARR7	Type-A response regulator 7
2	AT2G40670	4.95	2.81495		ARR16	Type-A response regulator 16
3	AT3G18773	4.2	3.706			RING/U-box superfamily protein
4	AT5G62920	3.96	21.6983		ARR6	Type-A response regulator 6
5	AT2G41310	3.59	2.32718		ARR8	Type-A response regulator 8
6	AT1G17190	2.91	0.428517			Glutathione S-transferase tau 26
7	AT1G68360	2.77	5.15386			C2H2 and C2HC zinc fingers superfamily protein
8	AT2G01890	2.62	5.2446		PAP8	Purple acid phosphatase 8
9	AT4G24190	2.5	2.89022		SHD	HSP90-like protein SHEPERD
10	AT5G66210	2.42	0.228262		CPK28	Calcium-dependent protein kinase family protein 28
11	AT4G23750	2.3	2.46207		CRF2	Cytokinin response factor 2
12	AT5G41590	2.15	7.47728			Protein of unknown function (DUF567)
13	AT1G50280	7.44		2.18865		Phototropic-responsive NPH3 family protein
14	AT5G08640	5.19		2.17143	FLS1	Flavonol synthase 1
15	AT1G53060	9.14				Legume lectin family protein
16	AT5G47980	7.15				HXXXD-type acyl-transferase family protein
17	AT4G29740	6.95			CKX4	Cytokinin oxidase 4
18	AT4G37410	5.11			CYP18F4	Member ofCYP81F
19	AT4G29690	4.43				Alkaline-phosphatase-like family protein
20	AT4G29700	3.41				Alkaline-phosphatase-like family protein
21	AT1G28100	3.31				Unknown protein
22	AT5G19110	3.25				Aspartyl protease family protein
23	AT3G58990	3.04			IPMI1	Isopropylmalate isomerase 1
24	AT3G44326	2.43				F-box family protein
25	AT1G18800	2.41			NRP2	NAP1-related protein

## Sheet: 3
Comparison of benzyladenine (BA) and kinetin (KIN) induced Arabidopsis gene expression results with cytokinin regulated ‘Golden list’ genes derived from of a meta analysis across selected microarray based transcript profiling experiments.
a Arabidopsis TAIR gene identifiers (www.arabidopsis.org) of ‘Golden list’ genes up- or down-regulated acter cytokinin treatments.
‘Golden list’ genes (158 up-regulated and 58-down-regulated ) derived from Bhargava, A., et al. (2013) Identification of Cytokinin Responsive Genes Using Microarray Meta-analysis and RNAseq in Arabidopsis thaliana Plant Physiology 162, 272-294 (Table S3)
b benzyladenine (BA) induced gene expression results from Supplementary Table 1
c kinetin (KIN) induced gene expression results from Supplementary Table 1
red AGI codes and numbers correspond to up-regulated genes, green AGI codes and numbers to down-regulated genes.
	AGI codes of genes up or down-regulated in 'Golden list'a	BAb	KINc	Description
1	AT5G56970	44.6295		Arabidopsis thaliana cytokinin dehydrogenase 3 mRNA, complete cds [NM_125079]
2	AT4G10500	25.2313		Arabidopsis thaliana oxidoreductase, 2OG-Fe(II) oxygenase family protein mRNA, complete cds [NM_117118]
3	AT5G62920	21.6983		Arabidopsis thaliana two-component response regulator ARR6 mRNA, complete cds [NM_125686]
4	AT1G03850	16.4375		Arabidopsis thaliana glutaredoxin ATGRXS13 mRNA, complete cds [NM_100265]
5	AT1G74890	13.6899		Arabidopsis thaliana two-component response regulator ARR15 mRNA, complete cds [NM_106147]
6	AT3G48100	12.3174		Arabidopsis thaliana two-component response regulator ARR5 mRNA, complete cds [NM_114679]
7	AT1G19050	10.7652		Arabidopsis thaliana two-component response regulator ARR7 mRNA, complete cds [NM_101763]
8	AT1G69530	10.5925		Arabidopsis thaliana expansin A1 mRNA, complete cds [NM_001124101]
9	AT4G21120	9.34234		Arabidopsis thaliana amino acid transporter 1 mRNA, complete cds [NM_118231]
10	AT4G02850	9.28574		Arabidopsis thaliana phenazine biosynthesis PhzC/PhzF family protein mRNA, complete cds [NM_116519]
11	AT3G15720	8.76542		Arabidopsis thaliana probable polygalacturonase mRNA, complete cds [NM_112442]
12	AT2G01830	7.87291		Arabidopsis thaliana histidine kinase 4 mRNA, complete cds [NM_126244]
13	AT3G57040	7.10831		Arabidopsis thaliana two-component response regulator ARR9 mRNA, complete cds [NM_115563]
14	AT4G26150	5.83557		Arabidopsis thaliana putative GATA transcription factor 22 mRNA, complete cds [NM_118748]
15	AT1G10470	5.72138		Arabidopsis thaliana two-component response regulator ARR4 mRNA, complete cds [NM_100921]
16	AT2G03090	5.61336		Arabidopsis thaliana expansin A15 mRNA, complete cds [NM_126361]
17	AT2G35980	5.60083		Arabidopsis thaliana protein NDR1/HIN1-like 10 mRNA, complete cds [NM_129157]
18	AT2G01890	5.2446		Arabidopsis thaliana purple acid phosphatase 8 mRNA, complete cds [NM_126250]
19	AT3G62930	5.19337		Arabidopsis thaliana monothiol glutaredoxin-S6 mRNA, complete cds [NM_116158]
20	AT1G68360	5.15386		Arabidopsis thaliana zinc finger-related protein mRNA, complete cds [NM_105507]
21	AT5G05860	4.75527		Arabidopsis thaliana cytokinin-N-glucosyltransferase 2 mRNA, complete cds [NM_120668]
22	AT1G26770	4.11292	2.68674	Arabidopsis thaliana expansin A10 mRNA, complete cds [NM_001084130]
23	AT1G69040	4.07869		Arabidopsis thaliana ACT domain-containing protein mRNA, complete cds [NM_202378]
24	AT4G38840	3.7147		Arabidopsis thaliana microtubule-associated protein-like protein mRNA, complete cds [NM_120092]
25	AT2G21650	3.70723		Arabidopsis thaliana MYB transcription factor RSM1 mRNA, complete cds [NM_127736]
26	AT1G47400	3.70641		Arabidopsis thaliana uncharacterized protein mRNA, complete cds [NM_103634]
27	AT3G54720	3.70297		Arabidopsis thaliana glutamate carboxypeptidase mRNA, complete cds [NM_115329]
28	AT1G16530	3.68818		Arabidopsis thaliana ASYMMETRIC LEAVES 2-like 9 mRNA, complete cds [NM_101518]
29	AT1G21520	3.55958		Arabidopsis thaliana uncharacterized protein mRNA, complete cds [NM_102001]
30	AT2G36870	3.46468	2.05874	Arabidopsis thaliana probable xyloglucan endotransglucosylase/hydrolase protein 32 mRNA, complete cds [NM_129242]
31	AT5G14070	3.29443		Arabidopsis thaliana glutaredoxin ROXY2 mRNA, complete cds [NM_121410]
32	AT5G13180	3.25721		Arabidopsis thaliana NAC domain containing protein 83 mRNA, complete cds [NM_121321]
33	AT1G15550	3.21214		Arabidopsis thaliana gibberellin 3-beta-dioxygenase 1 mRNA, complete cds [NM_101424]
34	AT1G76410	3.17942		Arabidopsis thaliana RING-H2 finger protein ATL8 mRNA, complete cds [NM_106291]
35	AT2G30540	3.17558		Arabidopsis thaliana monothiol glutaredoxin-S9 mRNA, complete cds [NM_128606]
36	AT2G32990	3.17342		Arabidopsis thaliana glycosyl hydrolase 9B8 mRNA, complete cds [NM_128859]
37	AT1G58170	3.1163		Arabidopsis thaliana Disease resistance-responsive (dirigent-like protein) family protein mRNA, complete cds [NM_104598]
38	AT1G75580	3.03369	2.72256	Arabidopsis thaliana SAUR-like auxin-responsive protein mRNA, complete cds [NM_106210]
39	AT5G28640	2.93043		Arabidopsis thaliana GRF1-interacting factor 1 mRNA, complete cds [NM_122747]
40	AT2G40670	2.81495		Arabidopsis thaliana two-component response regulator ARR16 mRNA, complete cds [NM_129629]
41	AT4G39770	2.5822		Arabidopsis thaliana probable trehalose-phosphate phosphatase H mRNA, complete cds [NM_120140]
42	AT1G18400	2.48689		Arabidopsis thaliana transcription factor BEE 1 mRNA, complete cds [NM_101698]
43	AT4G23750	2.46207		Arabidopsis thaliana ethylene-responsive transcription factor CRF2 mRNA, complete cds [NM_202870]
44	AT2G17820	2.37942		Arabidopsis thaliana histidine kinase 1 mRNA, complete cds [NM_127335]
45	AT2G41310	2.32718		Arabidopsis thaliana response regulator 3 mRNA, complete cds [NM_129695]
46	AT2G39705	2.30335		Arabidopsis thaliana protein rotundifolia like 8 mRNA, complete cds [NM_129527]
47	AT1G03110	2.22349		Arabidopsis thaliana tRNA modification protein 82 mRNA, complete cds [NM_100193]
48	AT2G46660	2.20597		Arabidopsis thaliana cytochrome P450, family 78, subfamily A, polypeptide 6 mRNA, complete cds [NM_130231]
49	AT5G19260	2.18897		Arabidopsis thaliana uncharacterized protein mRNA, complete cds [NM_121931]
50	AT5G46230	2.16456		Arabidopsis thaliana uncharacterized protein mRNA, complete cds [NM_123992]
51	AT2G38760	0.438598		Arabidopsis thaliana annexin D3 mRNA, complete cds [NM_129433]
52	AT4G39070	0.428793		Arabidopsis thaliana putative zinc finger transcription factor BZS1 mRNA, complete cds [NM_120067]
53	AT1G17190	0.428517		Arabidopsis thaliana glutathione S-transferase tau 26 mRNA, complete cds [NM_101580]
54	AT1G61800	0.417557		Arabidopsis thaliana glucose-6-phosphate/phosphate translocator 2 mRNA, complete cds [NM_104862]
55	AT2G38750	0.316181		Arabidopsis thaliana annexin D4 mRNA, complete cds [NM_129432]
56	AT1G11670	0.290792		Arabidopsis thaliana MATE efflux family protein mRNA, complete cds [NM_101039]
57	AT1G75450	0.265253		Arabidopsis thaliana cytokinin dehydrogenase 5 mRNA, complete cds [NM_001198473]
58	AT5G60890	0.257128		Arabidopsis thaliana myb domain protein 34 mRNA, complete cds [NM_125482]
59	AT2G22770	0.244727		Arabidopsis thaliana transcription factor NAI1 mRNA, complete cds [NM_179700]
60	AT5G63450	0.0432711		Arabidopsis thaliana cytochrome P450, family 94, subfamily B, polypeptide 1 mRNA, complete cds [NM_125740]
61	AT1G75440		0.495233	Arabidopsis thaliana putative ubiquitin-conjugating enzyme E2 16 mRNA, complete cds [NM_106198]
62	AT2G29490		0.361359	Arabidopsis thaliana glutathione S-transferase tau 1 mRNA, complete cds [NM_128503]
63	AT3G29575		0.500729	Arabidopsis thaliana Ninja-family protein AFP3 mRNA, complete cds [NM_001084753]
64	AT4G16000		0.468185	Arabidopsis thaliana uncharacterized protein mRNA, complete cds [NM_117693]
65	AT4G23700	6.85271		Arabidopsis thaliana cation/H(+) antiporter 17 mRNA, complete cds [NM_118501]
66	AT3G11340	4.90477		Arabidopsis thaliana UDP-dependent glycosyltransferase 76B1 mRNA, complete cds [NM_111968]
67	AT5G57785	4.0915		Arabidopsis thaliana uncharacterized protein mRNA, complete cds [NM_125162]
68	AT1G23390	3.97992		Arabidopsis thaliana F-box/kelch-repeat protein mRNA, complete cds [NM_102188]
69	AT4G39675	2.60159		Arabidopsis thaliana uncharacterized protein mRNA, complete cds [NM_120128]
70	AT1G71030	2.52379		Arabidopsis thaliana putative myb family transcription factor mRNA, complete cds [NM_105772]
71	AT1G80440	2.17056		Arabidopsis thaliana F-box/kelch-repeat protein mRNA, complete cds [NM_106692]
72	AT3G04070	2.12057		Arabidopsis thaliana NAC domain containing protein 47 mRNA, complete cds [NM_111278]
73	AT2G02710	2.09784		Arabidopsis thaliana PAS/LOV protein B mRNA, complete cds [NM_201672]
74	AT3G14280	2.07009		Arabidopsis thaliana uncharacterized protein mRNA, complete cds [NM_112286]
75	AT2G44130		2.77891	Arabidopsis thaliana F-box/kelch-repeat protein mRNA, complete cds [NM_129976]
76	AT2G44500	0.480856		Arabidopsis thaliana O-fucosyltransferase family protein mRNA, complete cds [NM_201959]
77	AT1G72360	0.455179		Arabidopsis thaliana ethylene-responsive transcription factor ERF073 mRNA, complete cds [NM_105895]
78	AT5G09440	0.412104		Arabidopsis thaliana protein exordium like 4 mRNA, complete cds [NM_120981]
79	AT2G28120	0.376865		Arabidopsis thaliana major facilitator protein mRNA, complete cds [NM_128372]
80	AT1G06160	0.34295		Arabidopsis thaliana ethylene-responsive transcription factor ERF094 mRNA, complete cds [NM_100497]
81	AT5G43180	0.331596		Arabidopsis thaliana uncharacterized protein mRNA, complete cds [NM_123684]
82	AT5G01740	0.317697		Arabidopsis thaliana Nuclear transport factor 2 (NTF2) family protein mRNA, complete cds [NM_120252]
83	AT5G64260	0.314903		Arabidopsis thaliana protein EXORDIUM like 2 mRNA, complete cds [NM_125822]
84	AT4G33420		0.292846	Arabidopsis thaliana probable peroxidase mRNA, complete cds [NM_119496]

## Sheet: 4
Comparison of benzyladenine (BA) and kinetin (KIN) induced Arabidopsis gene expression results with cytokinin regulated gene list derived from an RNA-seq transcript profiling experiment.
a Arabidopsis TAIR gene identifiers (www.arabidopsis.org)
b RNA-seq data (422 up-regulated and 149 down-regulated) derived from Bhargava, A., et al. (2013) Identification of Cytokinin Responsive Genes Using Microarray Meta-analysis and RNAseq in Arabidopsis thaliana Plant Physiology 162, 272-294 (Table S3)
c benzyladenine (BA) induced gene expression results from Supplementary Table 1
d kinetin (KIN) induced gene expression results from Supplementary Table 1
red AGI codes correspond to up-regulated genes, green AGI codes to down-regulated genes.
	AGIa	RNA-seqb	BAc	KINd
1	AT1G03110	AT1G03110	AT1G03110
2	AT1G03850	AT1G03850	AT1G03850
3	AT1G03930	AT1G03930	AT1G03930
4	AT1G10460	AT1G10460	AT1G10460
5	AT1G10470	AT1G10470	AT1G10470
6	AT1G12420	AT1G12420	AT1G12420
7	AT1G15550	AT1G15550	AT1G15550
8	AT1G16530	AT1G16530	AT1G16530
9	AT1G19050	AT1G19050	AT1G19050
10	AT1G21520	AT1G21520	AT1G21520
11	AT1G36622	AT1G36622	AT1G36622	AT1G36622
12	AT1G58170	AT1G58170	AT1G58170
13	AT1G66725	AT1G66725	AT1G66725
14	AT1G67195	AT1G67195	AT1G67195
15	AT1G69040	AT1G69040	AT1G69040
16	AT2G01818	AT2G01818	AT2G01818
17	AT2G01830	AT2G01830	AT2G01830
18	AT2G01890	AT2G01890	AT2G01890
19	AT2G04100	AT2G04100	AT2G04100
20	AT2G17820	AT2G17820	AT2G17820
21	AT2G18300	AT2G18300	AT2G18300
22	AT2G19190	AT2G19190	AT2G19190	AT2G19190
23	AT2G21650	AT2G21650	AT2G21650
24	AT2G30540	AT2G30540	AT2G30540
25	AT2G31570	AT2G31570	AT2G31570
26	AT2G32680	AT2G32680	AT2G32680
27	AT2G35980	AT2G35980	AT2G35980
28	AT2G40670	AT2G40670	AT2G40670
29	AT2G41310	AT2G41310	AT2G41310
30	AT2G43110	AT2G43110	AT2G43110
31	AT2G46660	AT2G46660	AT2G46660
32	AT3G06020	AT3G06020	AT3G06020
33	AT3G09270	AT3G09270	AT3G09270
34	AT3G11720	AT3G11720	AT3G11720
35	AT3G13610	AT3G13610	AT3G13610
36	AT3G13790	AT3G13790	AT3G13790
37	AT3G15720	AT3G15720	AT3G15720
38	AT3G18400	AT3G18400	AT3G18400
39	AT3G22600	AT3G22600	AT3G22600
40	AT3G44550	AT3G44550	AT3G44550
41	AT3G45010	AT3G45010	AT3G45010
42	AT3G46690	AT3G46690	AT3G46690
43	AT3G48100	AT3G48100	AT3G48100
44	AT3G54720	AT3G54720	AT3G54720
45	AT3G57040	AT3G57040	AT3G57040
46	AT3G62930	AT3G62930	AT3G62930
47	AT4G02850	AT4G02850	AT4G02850
48	AT4G10500	AT4G10500	AT4G10500
49	AT4G16008	AT4G16008	AT4G16008
50	AT4G19380	AT4G19380	AT4G19380	AT4G19380
51	AT4G21120	AT4G21120	AT4G21120
52	AT4G23750	AT4G23750	AT4G23750
53	AT4G24780	AT4G24780	AT4G24780	AT4G24780
54	AT4G25630	AT4G25630	AT4G25630
55	AT4G26150	AT4G26150	AT4G26150
56	AT4G29905	AT4G29905	AT4G29905
57	AT4G34760	AT4G34760	AT4G34760
58	AT4G36540	AT4G36540	AT4G36540
59	AT4G38840	AT4G38840	AT4G38840
60	AT4G39770	AT4G39770	AT4G39770
61	AT5G05860	AT5G05860	AT5G05860
62	AT5G06570	AT5G06570	AT5G06570
63	AT5G12420	AT5G12420	AT5G12420	AT5G12420
64	AT5G13180	AT5G13180	AT5G13180
65	AT5G14070	AT5G14070	AT5G14070
66	AT5G16030	AT5G16030	AT5G16030
67	AT5G19260	AT5G19260	AT5G19260
68	AT5G24530	AT5G24530	AT5G24530
69	AT5G46230	AT5G46230	AT5G46230
70	AT5G48850	AT5G48850	AT5G48850
71	AT5G49100	AT5G49100	AT5G49100
72	AT5G56970	AT5G56970	AT5G56970
73	AT5G62920	AT5G62920	AT5G62920
74	AT5G65030	AT5G65030	AT5G65030
75	AT1G11670	AT1G11670	AT1G11670
76	AT1G17190	AT1G17190	AT1G17190
77	AT1G18870	AT1G18870	AT1G18870
78	AT1G58270	AT1G58270	AT1G58270
79	AT1G62570	AT1G62570	AT1G62570
80	AT1G75450	AT1G75450	AT1G75450
81	AT1G76790	AT1G76790	AT1G76790
82	AT2G22770	AT2G22770	AT2G22770
83	AT2G32510	AT2G32510	AT2G32510
84	AT2G38750	AT2G38750	AT2G38750
85	AT2G38760	AT2G38760	AT2G38760
86	AT2G44230	AT2G44230	AT2G44230
87	AT3G16690	AT3G16690	AT3G16690
88	AT3G44870	AT3G44870	AT3G44870
89	AT4G19230	AT4G19230	AT4G19230
90	AT4G22620	AT4G22620	AT4G22620
91	AT4G27570	AT4G27570	AT4G27570
92	AT4G39070	AT4G39070	AT4G39070
93	AT5G02090	AT5G02090	AT5G02090
94	AT5G13930	AT5G13930	AT5G13930
95	AT5G18600	AT5G18600	AT5G18600
96	AT5G24270	AT5G24270	AT5G24270
97	AT5G60890	AT5G60890	AT5G60890
98	AT1G04220	AT1G04220		AT1G04220
99	AT1G31690	AT1G31690		AT1G31690
100	AT1G65060	AT1G65060		AT1G65060
101	AT5G05270	AT5G05270		AT5G05270
102	AT5G08640	AT5G08640		AT5G08640
103	AT5G15310	AT5G15310		AT5G15310
104	AT1G75440	AT1G75440		AT1G75440
105	AT2G29490	AT2G29490		AT2G29490
106	AT3G29575	AT3G29575		AT3G29575
107	AT4G16000	AT4G16000		AT4G16000
108	AT1G55360	AT1G55360	AT1G55360	AT1G55360
109	AT1G68570	AT1G68570	AT1G68570	AT1G68570
110	AT2G38530	AT2G38530	AT2G38530	AT2G38530
111	AT1G03010	AT1G03010	AT1G03010
112	AT1G12110	AT1G12110	AT1G12110
113	AT1G52030	AT1G52030	AT1G52030
114	AT2G26695	AT2G26695	AT2G26695
115	AT2G41250	AT2G41250	AT2G41250
116	AT2G43140	AT2G43140	AT2G43140
117	AT3G07540	AT3G07540	AT3G07540
118	AT3G22120	AT3G22120	AT3G22120
119	AT1G52190	AT1G52190		AT1G52190
120	AT2G45560	AT2G45560		AT2G45560
121	AT1G08230	AT1G08230	AT1G08230
122	AT1G11210	AT1G11210	AT1G11210
123	AT1G13930	AT1G13930	AT1G13930
124	AT1G15125	AT1G15125	AT1G15125
125	AT1G52000	AT1G52000	AT1G52000
126	AT1G80130	AT1G80130	AT1G80130
127	AT2G17280	AT2G17280	AT2G17280
128	AT2G22890	AT2G22890	AT2G22890
129	AT2G25790	AT2G25790	AT2G25790
130	AT2G37180	AT2G37180	AT2G37180
131	AT2G39180	AT2G39180	AT2G39180
132	AT2G39980	AT2G39980	AT2G39980
133	AT2G41100	AT2G41100	AT2G41100	AT2G41100
134	AT2G41180	AT2G41180	AT2G41180
135	AT3G06490	AT3G06490	AT3G06490
136	AT3G21330	AT3G21330	AT3G21330
137	AT4G04630	AT4G04630	AT4G04630
138	AT4G31330	AT4G31330	AT4G31330
139	AT4G35190	AT4G35190	AT4G35190
140	AT4G35480	AT4G35480	AT4G35480
141	AT4G38410	AT4G38410	AT4G38410
142	AT5G01740	AT5G01740	AT5G01740
143	AT5G18130	AT5G18130	AT5G18130
144	AT5G38700	AT5G38700	AT5G38700
145	AT5G44260	AT5G44260	AT5G44260
146	AT5G53420	AT5G53420	AT5G53420
147	AT5G64260	AT5G64260	AT5G64260
148	AT4G33420	AT4G33420		AT4G33420
